# Supplementary material for: Late Holocene fast-ice dynamics around the Northern Victoria Land coast, Antarctica
Source: Nat Commun. 2026 Jan 20;17:604. doi: 10.1038/s41467-025-67781-7 (PMC12820077; doi:10.1038/s41467-025-67781-7)
Supplement: Supplementary file 3 — Dataset 1 [file 41467_2025_67781_MOESM3_ESM.xlsx]

## Sheet: Sheet1
Depth [cm]	Normalized gray	Laminae			Note: Column Laminae gives position of peak bright (diatom layer) as transit from 0.8 to 1.4
0.05	1.01837				Nnote also: spectral analysis is conducted on Normalized gray curve
0.1	1.03901
0.15	1.03834
0.2	1.06681
0.25	1.04724	0.8
0.3	1.04495	1.4
0.35	1.05345
0.4	1.03928
0.45	1.03604
0.5	1.04009
0.55	1.00622
0.6	1.03631
0.65	1.0324
0.7	1.02552
0.75	1.02876
0.8	1.02957
0.85	1.03982
0.9	1.05048
0.95	1.04657
1	1.06964
1.05	1.09177
1.1	1.07234
1.15	1.06708
1.2	1.04994
1.25	1.03051
1.3	1.05642
1.35	1.05655
1.4	1.04954
1.45	1.04131
1.5	1.02768
1.55	1.01972
1.6	1.00973
1.65	1.0104
1.7	0.994617
1.75	0.98787
1.8	0.980989
1.85	0.984632
1.9	1.00636
1.95	1.02633
2	1.02741
2.05	1.03267
2.1	1.044
2.15	1.04535
2.2	1.03011
2.25	1.06128
2.3	1.07855
2.35	1.05102
2.4	1.06317
2.45	1.02471
2.5	1.0552
2.55	1.06964
2.6	1.08408
2.65	1.06519	0.8
2.7	1.07531	1.4
2.75	1.06762
2.8	1.05844
2.85	1.04657
2.9	1.05763
2.95	1.07841
3	1.06789
3.05	1.0749
3.1	1.06451
3.15	1.049
3.2	1.0355
3.25	1.03793
3.3	1.0772
3.35	1.07666
3.4	1.08921
3.45	1.10135
3.5	1.07922
3.55	1.07315
3.6	1.0606
3.65	1.06829
3.7	1.05831
3.75	1.05574
3.8	1.04198
3.85	1.0328
3.9	1.04562
3.95	1.05588
4	1.03847
4.05	1.01553
4.1	0.993538
4.15	1.00703
4.2	1.01324
4.25	1.0104
4.3	1.02336
4.35	1.01648
4.4	1.02592
4.45	1.07409
4.5	1.07733
4.55	1.09906
4.6	1.122
4.65	1.11161
4.7	1.11188
4.75	1.11066
4.8	1.11228	0.8
4.85	1.13266	1.4
4.9	1.11957
4.95	1.11862
5	1.10567
5.05	1.10634
5.1	1.06182
5.15	1.0378
5.2	1.08395
5.25	1.10108
5.3	1.02606
5.35	1.01202
5.4	1.04981
5.45	1.07369
5.5	1.08691
5.55	1.08894
5.6	1.08422
5.65	1.06883
5.7	1.05966
5.75	1.08529
5.8	1.08907
5.85	1.08111
5.9	1.07329
5.95	1.07302
6	1.10176
6.05	1.11431
6.1	1.11984
6.15	1.12375
6.2	1.12632
6.25	1.12267	0.8
6.3	1.12038	1.4
6.35	1.12186
6.4	1.12213
6.45	1.10419
6.5	1.10108
6.55	1.12726
6.6	1.13617
6.65	1.12105
6.7	1.14359
6.75	1.11255
6.8	1.06991
6.85	1.08057
6.9	1.08449
6.95	1.08718
7	1.06114
7.05	1.05804
7.1	1.066
7.15	1.09002
7.2	1.08934
7.25	1.0517
7.3	1.05345
7.35	1.06424
7.4	1.07787
7.45	1.03955
7.5	1.03348
7.55	1.03712
7.6	1.03226
7.65	1.01229
7.7	0.983418
7.75	0.996641
7.8	0.975321
7.85	0.958589
7.9	0.936325
7.95	0.880866
8	0.867912
8.05	0.912171
8.1	0.962772
8.15	0.997181
8.2	0.968979
8.25	0.919188
8.3	0.955216
8.35	0.937539
8.4	0.954001
8.45	1.09164
8.5	1.18609
8.55	1.23399
8.6	1.30942
8.65	1.29984
8.7	1.25221
8.75	1.28176	0.8
8.8	1.26044	1.4
8.85	1.25073
8.9	1.26813
8.95	1.23926
9	1.22212
9.05	1.14777
9.1	1.17084
9.15	1.22293
9.2	1.19797
9.25	1.18137
9.3	1.23116
9.35	1.23305
9.4	1.20148
9.45	1.18798
9.5	1.11323
9.55	1.09461
9.6	1.05979
9.65	1.0575
9.7	1.08327
9.75	1.06209
9.8	1.01567
9.85	1.02026
9.9	1.06101
9.95	1.05871
10	1.05021
10.05	1.01742
10.1	0.977345
10.15	1.00123
10.2	0.951438
10.25	0.952652
10.3	0.927284
10.35	0.927419
10.4	0.938349
10.45	0.938889
10.5	0.908258
10.55	0.953462
10.6	0.999475
10.65	1.00015
10.7	0.993133
10.75	1.00325
10.8	0.991649
10.85	0.977345
10.9	0.980989
10.95	0.997721
11	0.99934
11.05	0.993268
11.1	1.00109
11.15	1.05507
11.2	1.11147
11.25	1.15492
11.3	1.19567
11.35	1.1927
11.4	1.2263	0.8
11.45	1.21888	1.4
11.5	1.17233
11.55	1.10311
11.6	1.09663
11.65	1.12024
11.7	1.07383
11.75	1.00015
11.8	1.02174
11.85	1.00177
11.9	1.01189
11.95	1.01364
12	0.995832
12.05	1.01972
12.1	1.01783
12.15	1.00379
12.2	0.978965
12.25	1.00771
12.3	1.01391
12.35	1.01796
12.4	1.04252
12.45	1.06357
12.5	1.07463
12.55	1.10041
12.6	1.10621
12.65	1.11849
12.7	1.11781	0.8
12.75	1.12308	1.4
12.8	1.08691
12.85	1.08799
12.9	1.08408
12.95	1.06087
13	1.04225
13.05	1.05264
13.1	1.05264
13.15	1.0409
13.2	1.03996
13.25	1.02282
13.3	1.03604
13.35	1.04468
13.4	1.02228
13.45	0.983148
13.5	0.975726
13.55	0.982338
13.6	0.972083
13.65	0.997991
13.7	0.987061
13.75	0.958859
13.8	0.947524
13.85	0.944286
13.9	0.908798
13.95	0.907448
14	0.90421
14.05	0.942262
14.1	0.924045
14.15	0.928903
14.2	0.931602
14.25	0.961693
14.3	0.979504
14.35	0.983148
14.4	0.991784
14.45	0.965066
14.5	0.941182
14.55	0.966416
14.6	0.981933
14.65	0.978695
14.7	0.979369
14.75	0.985037
14.8	1.00042
14.85	1.03415	0.8
14.9	1.0019	1.4
14.95	0.988005
15	0.972623
15.05	0.969654
15.1	0.969924
15.15	0.983418
15.2	0.994617
15.25	0.936999
15.3	0.965336
15.35	0.9455
15.4	0.930118
15.45	0.898003
15.5	0.908528
15.55	0.918108
15.6	0.86157
15.65	0.865753
15.7	0.859411
15.75	0.907853
15.8	0.887882
15.85	0.880056
15.9	0.869261
15.95	0.845512
16	0.871015
16.05	0.870206
16.1	0.887073
16.15	0.867777
16.2	0.909877
16.25	0.874524
16.3	0.876143
16.35	0.896249
16.4	0.887343
16.45	0.908258
16.5	0.930792
16.55	0.937674
16.6	0.941587
16.65	0.94712
16.7	0.963447
16.75	0.972353
16.8	0.991649
16.85	0.986251
16.9	0.958319
16.95	0.918243
17	0.936864
17.05	0.947659
17.1	0.974647
17.15	0.987331
17.2	0.973162
17.25	1.00028
17.3	1.01418
17.35	1.02754
17.4	0.976671
17.45	0.973432
17.5	0.992728
17.55	0.972758
17.6	0.975861
17.65	0.976131
17.7	0.991109
17.75	0.989085
17.8	1.01418
17.85	1.0073
17.9	1.01202
17.95	1.02066	0.8
18	0.990974	1.4
18.05	0.980854
18.1	0.986116
18.15	1.01661
18.2	1.03267
18.25	1.02795
18.3	1.02876
18.35	1.01864
18.4	1.00865
18.45	0.970868
18.5	0.969384
18.55	0.966416
18.6	0.973837
18.65	0.976401
18.7	0.974917
18.75	0.962098
18.8	0.96655
18.85	0.951842
18.9	0.962907
18.95	0.942127
19	0.941857
19.05	0.963042
19.1	0.94658
19.15	0.943476
19.2	0.959669
19.25	0.932412
19.3	0.922291
19.35	0.959669
19.4	0.965336
19.45	0.947659
19.5	0.962772
19.55	0.981933
19.6	0.961558
19.65	0.94739
19.7	0.928363
19.75	0.921617
19.8	0.963447
19.85	0.951573
19.9	0.92445
19.95	0.94577
20	0.976536
20.05	0.95751
20.1	0.930387
20.15	0.93484
20.2	0.958589
20.25	0.970464
20.3	0.978695
20.35	0.969654
20.4	0.983418
20.45	0.986656
20.5	0.984092
20.55	1.00244
20.6	1.0042
20.65	1.02255
20.7	0.976941
20.75	0.981528
20.8	0.95778
20.85	0.969114
20.9	0.996776
20.95	0.98841
21	0.991514
21.05	1.01283
21.1	1.01823
21.15	1.04387
21.2	1.05345	0.8
21.25	1.06195	1.4
21.3	1.02552
21.35	1.00838
21.4	0.990164
21.45	1.00312
21.5	1.00717
21.55	1.02228
21.6	0.997316
21.65	0.987601
21.7	1.00069
21.75	1.00514
21.8	0.985577
21.85	1.01715
21.9	1.03699
21.95	1.01472
22	1.01742
22.05	1.03226
22.1	1.03375
22.15	1.02079
22.2	1.00973
22.25	0.9988
22.3	1.00906
22.35	1.01202
22.4	1.00771
22.45	0.987736
22.5	0.987061
22.55	1.01594
22.6	1.01607
22.65	1.00879
22.7	1.02336
22.75	1.02552
22.8	1.04981
22.85	1.04144
22.9	1.02552
22.95	1.03699
23	1.03038
23.05	1.03496
23.1	1.04387
23.15	1.02066
23.2	1.01931
23.25	1.02849
23.3	1.00825
23.35	0.979369
23.4	0.965876
23.45	0.962637
23.5	0.949953
23.55	0.947794
23.6	0.94658
23.65	0.940778
23.7	0.918918
23.75	0.915949
23.8	0.891931
23.85	0.89247
23.9	0.938889
23.95	0.971543
24	0.928094
24.05	0.890446
24.1	0.883295
24.15	0.842679
24.2	0.899892
24.25	0.944961
24.3	0.954676
24.35	0.964122
24.4	0.976401
24.45	0.958994
24.5	0.973162
24.55	0.993538
24.6	0.970059
24.65	0.972083
24.7	0.990434
24.75	1.02174
24.8	1.05966
24.85	1.06101
24.9	1.1135
24.95	1.13455
25	1.18636
25.05	1.21834
25.1	1.20094
25.15	1.23413
25.2	1.24398
25.25	1.23103
25.3	1.2568	0.8
25.35	1.30335	1.4
25.4	1.25451
25.45	1.20822
25.5	1.2151
25.55	1.20566
25.6	1.15924
25.65	1.08597
25.7	1.09245
25.75	1.09906
25.8	1.11242
25.85	1.19041
25.9	1.26409
25.95	1.27097
26	1.33911
26.05	1.39268
26.1	1.37919	0.8
26.15	1.36057	1.4
26.2	1.34005
26.25	1.28095
26.3	1.20323
26.35	1.23305
26.4	1.25019
26.45	1.21969
26.5	1.2151
26.55	1.13158
26.6	1.0633
26.65	1.0104
26.7	0.912306
26.75	0.90367
26.8	0.940508
26.85	0.876413
26.9	0.895034
26.95	0.910687
27	0.925665
27.05	0.918918
27.1	0.846052
27.15	0.860895
27.2	0.910012
27.25	0.943206
27.3	0.888287
27.35	0.914735
27.4	0.924315
27.45	0.895034
27.5	0.848481
27.55	0.860895
27.6	0.875198
27.65	0.916489
27.7	0.933761
27.75	0.944961
27.8	0.928903
27.85	0.895574
27.9	0.917029
27.95	0.917703
28	0.889772
28.05	0.919593
28.1	0.969924
28.15	0.945905
28.2	0.931467
28.25	0.963582
28.3	0.964122
28.35	0.937674
28.4	1.00163
28.45	1.02228
28.5	1.01675
28.55	1.02889
28.6	1.0019
28.65	1.01891
28.7	1.03915
28.75	1.05183
28.8	1.04765
28.85	1.02268
28.9	1.066
28.95	1.07679
29	1.08853
29.05	1.09568
29.1	1.13441
29.15	1.178
29.2	1.13981	0.8
29.25	1.11808	1.4
29.3	1.17057
29.35	1.09555
29.4	1.09096
29.45	1.08583
29.5	1.11282
29.55	1.09366
29.6	1.10257
29.65	1.16815
29.7	1.20471
29.75	1.1529
29.8	1.13927
29.85	1.10945
29.9	1.04549
29.95	1.03253
30	1.09649
30.05	1.13805
30.1	1.16302
30.15	1.11781
30.2	1.105
30.25	1.10648
30.3	1.10527
30.35	1.14494
30.4	1.17044
30.45	1.11296
30.5	1.12389
30.55	1.1135
30.6	1.07733
30.65	1.10081
30.7	1.08826
30.75	1.05615
30.8	1.06222
30.85	1.09096
30.9	1.07801
30.95	1.02673
31	0.976941
31.05	0.968979
31.1	0.965471
31.15	0.918783
31.2	0.887613
31.25	0.806786
31.3	0.796126
31.35	0.823788
31.4	0.934166
31.45	0.981259
31.5	0.879921
31.55	0.821494
31.6	0.856172
31.65	0.883565
31.7	0.863054
31.75	0.884374
31.8	0.919458
31.85	0.939968
31.9	0.855768
31.95	0.869936
32	0.895034
32.05	0.927554
32.1	0.921347
32.15	0.917973
32.2	0.901646
32.25	0.917299
32.3	0.86103
32.35	0.810294
32.4	0.869261
32.45	0.911766
32.5	0.895574
32.55	0.853609
32.6	0.838496
32.65	0.895709
32.7	0.950223
32.75	0.885049
32.8	0.9258
32.85	0.904075
32.9	0.886938
32.95	0.93592
33	0.873579
33.05	0.843353
33.1	0.852124
33.15	0.895574
33.2	0.864404
33.25	0.871825
33.3	0.900567
33.35	0.919053
33.4	0.965201
33.45	0.990164
33.5	1.01675
33.55	1.04819
33.6	1.01054
33.65	1.03145
33.7	1.07814
33.75	1.1336
33.8	1.12186
33.85	1.12672
33.9	1.16828	0.8
33.95	1.16167	1.4
34	1.16869
34.05	1.11768
34.1	1.03982
34.15	0.985037
34.2	0.949953
34.25	0.92499
34.3	0.940103
34.35	0.914195
34.4	0.885724
34.45	0.957645
34.5	0.928903
34.55	0.900836
34.6	0.924855
34.65	0.918243
34.7	0.890041
34.75	0.855093
34.8	0.780608
34.85	0.764146
34.9	0.840925
34.95	0.854148
35	0.813128
35.05	0.835392
35.1	0.815691
35.15	0.834178
35.2	0.890986
35.25	0.923506
35.3	0.951438
35.35	0.958994
35.4	0.930253
35.45	0.933896
35.5	0.917434
35.55	0.901511
35.6	0.927014
35.65	0.948334	0.8
35.7	0.960883	1.4
35.75	0.970059
35.8	0.933221
35.85	0.905019
35.9	0.814477
35.95	0.827431
36	0.894359
36.05	0.900162
36.1	0.912711
36.15	0.874119
36.2	0.841869
36.25	0.86157
36.3	0.851315
36.35	0.832963
36.4	0.80773
36.45	0.832424
36.5	0.847671
36.55	0.856712
36.6	0.842139
36.65	0.823788
36.7	0.819065
36.75	0.832693
36.8	0.872635
36.85	0.89274
36.9	0.848481
36.95	0.859951
37	0.86103
37.05	0.846187
37.1	0.87088
37.15	0.874389
37.2	0.868856
37.25	0.87142
37.3	0.881136
37.35	0.910282
37.4	0.890851
37.45	0.886803
37.5	0.944826
37.55	0.952787
37.6	0.928094
37.65	0.849695
37.7	0.87196
37.75	0.961153
37.8	1.01702
37.85	0.98949
37.9	0.997451	0.8
37.95	0.980989	1.4
38	0.962233
38.05	0.956835
38.1	0.970194
38.15	0.964392
38.2	0.902995
38.25	0.906234
38.3	0.907853
38.35	0.920672
38.4	0.934166
38.45	0.918918
38.5	0.922561
38.55	0.877627
38.6	0.875603
38.65	0.917164
38.7	0.902051
38.75	0.892605
38.8	0.802872
38.85	0.772107
38.9	0.770218
38.95	0.821089
39	0.82932
39.05	0.820954
39.1	0.805301
39.15	0.831479
39.2	0.822843
39.25	0.845647
39.3	0.912576
39.35	0.889097
39.4	0.889502
39.45	0.842139
39.5	0.853339
39.55	0.914735
39.6	0.892875
39.65	0.844028
39.7	0.87277
39.75	0.896653
39.8	0.916219
39.85	0.914195
39.9	0.858871
39.95	0.89382
40	0.928229
40.05	0.920807
40.1	0.975186
40.15	1.02309
40.2	0.98787
40.25	0.974242
40.3	0.987466
40.35	1.00433
40.4	1.01783
40.45	1.00717
40.5	1.0436
40.55	1.0355	0.8
40.6	1.01216	1.4
40.65	1.0069
40.7	1.0243
40.75	1.02053
40.8	1.02255
40.85	0.992863
40.9	0.992863
40.95	0.973972
41	0.9258
41.05	0.916084
41.1	0.913251
41.15	0.912846
41.2	0.901241
41.25	0.887882
41.3	0.902995
41.35	0.925395
41.4	0.919188
41.45	0.899082
41.5	0.895034
41.55	0.908798
41.6	0.877627
41.65	0.90313
41.7	0.913385
41.75	0.927014
41.8	0.908933
41.85	0.876413
41.9	0.876953
41.95	0.936325
42	0.927419
42.05	0.933626
42.1	0.97829
42.15	0.974647
42.2	0.973027
42.25	0.983148
42.3	0.981528
42.35	0.980449
42.4	0.977885
42.45	0.947794
42.5	0.954676
42.55	0.941047
42.6	0.890446
42.65	0.919862
42.7	0.923641
42.75	0.941722
42.8	0.987196
42.85	0.997856
42.9	0.976401
42.95	0.982203
43	0.954136
43.05	0.981259
43.1	0.918243
43.15	0.920537
43.2	0.970599
43.25	0.997586
43.3	1.00987
43.35	1.0185
43.4	1.01958
43.45	1.03024
43.5	1.04508
43.55	1.04603
43.6	1.04873
43.65	1.05534
43.7	1.0714
43.75	1.05291
43.8	1.02093
43.85	1.00622
43.9	1.01877
43.95	1.00946
44	1.02538
44.05	1.02633
44.1	1.00271
44.15	0.99961
44.2	1.02606
44.25	1.02552
44.3	1.02255
44.35	0.998935
44.4	0.977345
44.45	0.986521
44.5	1.0185
44.55	1.02579
44.6	1.0602
44.65	1.04211
44.7	1.04738
44.75	1.07666
44.8	1.08071
44.85	1.0629
44.9	1.08395
44.95	1.0803
45	1.07598
45.05	1.06843
45.1	1.08651
45.15	1.07153
45.2	1.0915
45.25	1.11377
45.3	1.17165
45.35	1.19878
45.4	1.22253
45.45	1.19068
45.5	1.20053	0.8
45.55	1.20971	1.4
45.6	1.23022
45.65	1.22414
45.7	1.16153
45.75	1.11552
45.8	1.11714
45.85	1.10607
45.9	1.0861
45.95	1.05399
46	1.05993
46.05	1.07477
46.1	1.0772
46.15	1.07369
46.2	1.11646
46.25	1.12578
46.3	1.12321
46.35	1.13252
46.4	1.15087	0.8
46.45	1.14224	1.4
46.5	1.13832
46.55	1.11134
46.6	1.0973
46.65	1.03618
46.7	1.04711
46.75	1.05871
46.8	1.06384
46.85	1.07383
46.9	1.04913
46.95	1.0096
47	1.00784
47.05	0.948874
47.1	0.906504
47.15	0.863459
47.2	0.90475
47.25	0.958454
47.3	0.973432
47.35	0.992593
47.4	0.98868
47.45	0.993538
47.5	1.01121
47.55	0.995832	0.8
47.6	0.971678	1.4
47.65	0.975456
47.7	0.97748
47.75	1.01796
47.8	0.998665
47.85	0.975726
47.9	0.982608
47.95	0.955081
48	0.964931
48.05	0.958589
48.1	0.948739
48.15	0.940913
48.2	0.917434
48.25	0.912171
48.3	0.911361
48.35	0.922156
48.4	0.964257
48.45	0.982338
48.5	0.987196
48.55	0.990164
48.6	1.01432
48.65	1.03415
48.7	1.02619
48.75	1.049
48.8	1.07612
48.85	1.0772
48.9	1.09177
48.95	1.10796
49	1.12159	0.8
49.05	1.12901	1.4
49.1	1.11633
49.15	1.06964
49.2	1.05251
49.25	1.02646
49.3	1.01769
49.35	1.02687
49.4	1.03928
49.45	1.04319
49.5	1.05804
49.55	1.05291
49.6	1.04036
49.65	1.03159
49.7	1.03901
49.75	1.04131
49.8	1.04279
49.85	0.994482
49.9	1.01189
49.95	1.04819
50	0.977076
50.05	0.985037
50.1	1.03388
50.15	1.10459
50.2	1.08894
50.25	1.12497	0.8
50.3	1.09906	1.4
50.35	1.06222
50.4	1.02255
50.45	1.04508
50.5	1.06667
50.55	1.01999
50.6	1.00366
50.65	0.993943
50.7	1.0297
50.75	1.04279
50.8	1.04954
50.85	1.0069
50.9	1.02606
50.95	1.03901
51	1.04616
51.05	1.02754
51.1	1.01742
51.15	0.951303
51.2	0.951438
51.25	1.00406
51.3	1.02795
51.35	1.0355
51.4	1.04522
51.45	1.02268
51.5	1.01607
51.55	1.01823
51.6	1.00163
51.65	0.943881
51.7	1.00973
51.75	1.00987
51.8	1.01324
51.85	0.994887
51.9	1.01027
51.95	0.998935
52	0.986251
52.05	0.973972
52.1	1.01526
52.15	1.05709
52.2	1.04765
52.25	1.06856
52.3	1.05831	0.8
52.35	1.04535	1.4
52.4	1.05642
52.45	1.06222
52.5	1.03523
52.55	0.980044
52.6	0.90421
52.65	0.816906
52.7	0.852799
52.75	0.914735
52.8	0.906504
52.85	0.924045
52.9	0.951573
52.95	0.917838
53	0.95616
53.05	0.991649
53.1	0.976941
53.15	0.938079
53.2	0.928229
53.25	0.942802
53.3	0.963852
53.35	0.958319	0.8
53.4	0.952517	1.4
53.45	0.94712
53.5	0.980989
53.55	0.98787
53.6	0.916354
53.65	0.868317
53.7	0.883969
53.75	0.878707
53.8	0.878572
53.85	0.918783
53.9	0.939968
53.95	0.950628
54	0.878572
54.05	0.814612
54.1	0.841734
54.15	0.84106
54.2	0.835527
54.25	0.826351
54.3	0.745255
54.35	0.766575
54.4	0.75497
54.45	0.798689
54.5	0.827296
54.55	0.865888
54.6	0.906099
54.65	0.928229
54.7	0.924315
54.75	0.923911
54.8	0.890311
54.85	0.897733
54.9	0.920942
54.95	0.927014
55	0.990299
55.05	1.05547
55.1	1.07841
55.15	1.08556
55.2	1.07126
55.25	1.06613
55.3	1.10081	0.8
55.35	1.0857	1.4
55.4	1.06384
55.45	1.06667
55.5	1.07288
55.55	1.06074
55.6	1.06141
55.65	1.05453
55.7	1.07086
55.75	1.05588
55.8	1.04481
55.85	1.049
55.9	1.06897
55.95	1.0714
56	1.04589
56.05	1.04198
56.1	1.03051
56.15	1.02228
56.2	1.03469
56.25	1.01945
56.3	1.01148
56.35	1.00987
56.4	0.98922
56.45	0.980449
56.5	0.972758
56.55	0.96655
56.6	0.951842
56.65	0.944556
56.7	0.934166
56.75	0.923236
56.8	0.90313
56.85	0.895844
56.9	0.907448
56.95	0.912171
57	0.900701
57.05	0.873714
57.1	0.825407
57.15	0.849561
57.2	0.836742
57.25	0.885858
57.3	0.897598
57.35	0.952517
57.4	1.00231
57.45	0.923236
57.5	0.929173
57.55	0.992188
57.6	1.03672
57.65	1.06411
57.7	1.07828
57.75	1.07045
57.8	1.07706
57.85	1.09892
57.9	1.09825
57.95	1.09676
58	1.09083
58.05	1.10419	0.8
58.1	1.0973	1.4
58.15	1.09258
58.2	1.09015
58.25	1.08813
58.3	1.09056
58.35	1.08341
58.4	1.08057
58.45	1.10149
58.5	1.10837
58.55	1.10338
58.6	1.08934
58.65	1.10581
58.7	1.10931
58.75	1.13009
58.8	1.12065
58.85	1.12659
58.9	1.08152
58.95	1.10162
59	1.11026
59.05	1.12308
59.1	1.1193
59.15	1.10945
59.2	1.1135
59.25	1.10527
59.3	1.10999
59.35	1.08381
59.4	1.09407
59.45	1.09636
59.5	1.08853
59.55	1.06991
59.6	1.04454
59.65	1.03888
59.7	1.03631
59.75	1.02984
59.8	1.06802
59.85	1.05736
59.9	1.05331
59.95	1.05912
60	1.04913
60.05	1.04441
60.1	1.04319
60.15	1.06654
60.2	1.06182
60.25	1.0405
60.3	1.02822
60.35	1.03092
60.4	1.0378
60.45	1.04171
60.5	1.05062
60.55	1.05143
60.6	1.07194
60.65	1.07571
60.7	1.07733
60.75	1.08813
60.8	1.07517
60.85	1.08867
60.9	1.10095
60.95	1.11093
61	1.0973
61.05	1.09987
61.1	1.10891	0.8
61.15	1.10958	1.4
61.2	1.11188
61.25	1.11053
61.3	1.10027
61.35	1.07963
61.4	1.03955
61.45	0.952112
61.5	0.825542
61.55	0.662269
61.6	0.582791
61.65	0.56282
61.7	0.597364
61.75	0.664697
61.8	0.721371
61.85	0.769003
61.9	0.789109
61.95	0.900971
62	1.00001
62.05	0.996641
62.1	1.02201
62.15	1.00703
62.2	1.05385
62.25	1.04333
62.3	1.00231
62.35	1.00217
62.4	1.03024
62.45	1.05304	0.8
62.5	1.06006	1.4
62.55	1.04077
62.6	1.00541
62.65	0.973027
62.7	1.00028
62.75	1.00474
62.8	1.01472
62.85	0.972488
62.9	0.92445
62.95	0.957375
63	1.0015
63.05	1.01175
63.1	1.0185
63.15	0.975051
63.2	0.899757
63.25	0.874119
63.3	0.932816
63.35	0.924855
63.4	0.813398
63.45	0.729062
63.5	0.722585
63.55	0.723125
63.6	0.686422
63.65	0.682914
63.7	0.678326
63.75	0.621788
63.8	0.613152
63.85	0.62705
63.9	0.650259
63.95	0.635686
64	0.664158
64.05	0.749899
64.1	0.851001
64.15	0.899685
64.2	0.954593
64.25	1.07713
64.3	1.06524
64.35	1.00632
64.4	1.06358	0.8
64.45	1.02679	1.4
64.5	0.986126
64.55	1.04228
64.6	1.02872
64.65	0.995116
64.7	0.972158
64.75	0.867598
64.8	0.75059
64.85	0.846437
64.9	0.770368
64.95	0.781848
65	0.789869
65.05	0.747547
65.1	0.924165
65.15	0.838553
65.2	0.717535
65.25	0.761516
65.3	0.842979
65.35	0.893461
65.4	0.987648
65.45	1.08183
65.5	1.01752
65.55	0.996499
65.6	0.993318	0.8
65.65	0.989999	1.4
65.7	1.01365
65.75	1.00272
65.8	0.980871
65.85	0.96953
65.9	0.948507
65.95	0.947124
66	0.963997
66.05	0.957912
66.1	0.999819
66.15	1.00798
66.2	0.965657
66.25	0.92292
66.3	0.934538
66.35	0.945049
66.4	0.972019
66.45	0.916697
66.5	0.895259
66.55	0.924442
66.6	0.973956
66.65	1.00881
66.7	1.0196
66.75	1.0539
66.8	1.06897
66.85	1.09262
66.9	1.09719
66.95	1.0781
67	1.08031
67.05	1.12512
67.1	1.11157
67.15	1.11613
67.2	1.11766
67.25	1.14767
67.3	1.18999
67.35	1.18031
67.4	1.15002	0.8
67.45	1.14518	1.4
67.5	1.16648
67.55	1.18473
67.6	1.15956
67.65	1.11033
67.7	1.0503
67.75	1.11475
67.8	1.12181
67.85	1.10147
67.9	1.17547
67.95	1.18612
68	1.168
68.05	1.18238
68.1	1.17851
68.15	1.16952
68.2	1.13121
68.25	1.07699
68.3	1.01075
68.35	0.99318
68.4	1.02554
68.45	1.02361
68.5	1.04491
68.55	1.04933
68.6	1.04574
68.65	1.00231
68.7	0.901898
68.75	0.896089
68.8	0.857501
68.85	0.868428
68.9	0.90093
68.95	0.912409
69	0.940209
69.05	0.919739
69.1	0.727631
69.15	0.721131
69.2	0.900238
69.25	0.826244
69.3	0.8102
69.35	0.8037
69.4	0.881843
69.45	0.959018
69.5	0.997468
69.55	1.00604
69.6	0.968423
69.65	1.00162
69.7	0.969391
69.75	0.972434
69.8	0.986818
69.85	0.997053
69.9	1.03343
69.95	1.02693	0.8
70	1.01863	1.4
70.05	0.986403
70.1	0.970774
70.15	0.977137
70.2	0.992904
70.25	1.00203
70.3	0.986403
70.35	1.0059
70.4	1.0207
70.45	1.03758
70.5	1.01738
70.55	0.962476
70.6	0.945603
70.65	0.963583
70.7	0.968423
70.75	0.952656
70.8	0.950028
70.85	0.941177
70.9	0.955146
70.95	1.01171
71	1.00853
71.05	1.01047
71.1	1.02582
71.15	1.01185
71.2	1.00494
71.25	0.940485
71.3	0.934261
71.35	0.91642
71.4	0.879215
71.45	0.894706
71.5	0.929144
71.55	0.878801
71.6	0.908122
71.65	0.928591
71.7	0.959295
71.75	0.992765
71.8	0.998712
71.85	0.999266
71.9	1.04366
71.95	1.09304
72	1.18211
72.05	1.14974
72.1	1.10673	0.8
72.15	1.20258	1.4
72.2	1.18902
72.25	1.08349
72.3	1.02637
72.35	0.939241
72.4	0.903142
72.45	0.911856
72.5	0.927484
72.55	0.894982
72.6	0.833298
72.65	0.793189
72.7	0.764006
72.75	0.796785
72.8	0.885992
72.85	0.912271
72.9	0.897887
72.95	1.03467
73	1.04767	0.8
73.05	1.00632	1.4
73.1	1.0142
73.15	0.918495
73.2	0.866768
73.25	0.832053
73.3	0.855427
73.35	0.89111
73.4	0.947954
73.45	0.927346
73.5	0.881013
73.55	0.867459
73.6	0.874236
73.65	0.873545
73.7	0.864002
73.75	0.904387
73.8	0.904387
73.85	0.921122
73.9	0.939379
73.95	0.989031
74	1.01448
74.05	1.00397
74.1	0.982116
74.15	0.93523
74.2	0.945879
74.25	0.973402
74.3	0.941177
74.35	0.950997
74.4	0.992765
74.45	1.03702
74.5	1.08156
74.55	1.10922
74.6	1.0272
74.65	1.02001
74.7	1.03716
74.75	1.05998
74.8	1.08875
74.85	1.07686
74.9	1.12028
74.95	1.09608
75	1.07257
75.05	1.05749
75.1	1.10576
75.15	1.16924	0.8
75.2	1.19068	1.4
75.25	1.11268
75.3	1.07478
75.35	1.07174
75.4	1.06745
75.45	1.068
75.5	0.971328
75.55	0.957912
75.6	0.958742
75.65	0.941315
75.7	0.901898
75.75	0.922229
75.8	0.969115
75.85	0.973264
75.9	0.933708
75.95	0.911303
76	0.904664
76.05	0.943528
76.1	1.00452
76.15	1.06344
76.2	1.1579
76.25	1.13896
76.3	1.16523
76.35	1.29704
76.4	1.37325
76.45	1.37546
76.5	1.3767
76.55	1.3431	0.8
76.6	1.30423	1.4
76.65	1.28805
76.7	1.28846
76.75	1.29455
76.8	1.37242
76.85	1.39081
76.9	1.38556
76.95	1.30741
77	1.32664
77.05	1.33798
77.1	1.35471
77.15	1.37048
77.2	1.36592
77.25	1.29593
77.3	1.29939
77.35	1.41709
77.4	1.38542
77.45	1.30382
77.5	1.34393
77.55	1.4247
77.6	1.38763
77.65	1.35776
77.7	1.28086
77.75	1.27201
77.8	1.32733
77.85	1.36578
77.9	1.2886
77.95	1.28902
78	1.31792
78.05	1.3301
78.1	1.31004
78.15	1.29939
78.2	1.27892
78.25	1.2337
78.3	1.23937
78.35	1.17588
78.4	1.06634
78.45	1.0503
78.5	0.930527
78.55	0.867598
78.6	0.84865
78.65	0.923474
78.7	0.947954
78.75	1.06261
78.8	1.15292
78.85	1.1987
78.9	1.24863
78.95	1.28335
79	1.25748
79.05	1.24683
79.1	1.26689	0.8
79.15	1.21738	1.4
79.2	1.24186
79.25	1.28127
79.3	1.23646
79.35	1.17851
79.4	1.16427
79.45	1.09995
79.5	1.05196
79.55	0.998297
79.6	0.870087
79.65	0.772304
79.7	0.778113
79.75	0.811445
79.8	0.781433
79.85	0.759995
79.9	0.795817
79.95	0.767049
80	0.833159
80.05	0.8723
80.1	0.924857
80.15	0.920431
80.2	0.947401
80.25	0.965519
80.3	0.971328
80.35	0.970774
80.4	1.02859
80.45	1.04463	0.8
80.5	0.979211	1.4
80.55	0.998989
80.6	1.00936
80.65	0.921952
80.7	0.953624
80.75	0.949475
80.8	0.929282
80.85	0.918218
80.9	0.909643
80.95	0.94339
81	0.948922
81.05	0.963168
81.1	0.95321
81.15	0.908398
81.2	0.918633
81.25	0.98668
81.3	0.96137
81.35	0.939932
81.4	0.930251
81.45	0.973264
81.5	0.987233
81.55	1.01517
81.6	1.0225
81.65	1.00784
81.7	1.15873
81.75	1.13259
81.8	1.09829
81.85	1.06897	0.8
81.9	1.07312	1.4
81.95	1.11821
82	1.10673
82.05	1.09774
82.1	1.04684
82.15	1.01725
82.2	0.999127
82.25	0.941315
82.3	0.885024
82.35	0.898163
82.4	0.925548
82.45	0.899961
82.5	0.944773
82.55	0.986403
82.6	0.993318
82.65	0.921399
82.7	0.893323
82.75	0.942007
82.8	0.995255
82.85	1.02458
82.9	1.02236
82.95	1.02969
83	0.998712
83.05	0.990276
83.1	1.0131
83.15	1.04491
83.2	1.06634
83.25	1.06856
83.3	1.02734
83.35	1.02637
83.4	1.06095
83.45	1.06621
83.5	1.07644
83.55	1.09968
83.6	1.08571
83.65	1.05238	0.8
83.7	1.13259	1.4
83.75	1.14255
83.8	1.0669
83.85	0.999127
83.9	0.966625
83.95	0.979211
84	0.969945
84.05	0.985573
84.1	1.04477
84.15	1.14324
84.2	1.16261
84.25	1.14988
84.3	1.24186
84.35	1.26938
84.4	1.34586
84.45	1.33148
84.5	1.22899	0.8
84.55	1.24352	1.4
84.6	1.25403
84.65	1.29275
84.7	1.24531
84.75	1.23245
84.8	1.24352
84.85	1.26122
84.9	1.27588
84.95	1.28501
85	1.30866
85.05	1.28874
85.1	1.26426
85.15	1.28183
85.2	1.29372
85.25	1.28003
85.3	1.25223
85.35	1.25679
85.4	1.30064
85.45	1.28556
85.5	1.26495
85.55	1.2171
85.6	1.25126
85.65	1.25707
85.7	1.22401
85.75	1.23273
85.8	1.22747
85.85	1.22014
85.9	1.21821
85.95	1.19594
86	1.17906
86.05	1.1402
86.1	1.09401
86.15	1.09511
86.2	1.11088
86.25	1.05334
86.3	0.997468
86.35	1.02319
86.4	1.08654
86.45	1.20161
86.5	1.25472
86.55	1.29552
86.6	1.411
86.65	1.51888
86.7	1.51888
86.75	1.50077
86.8	1.44987	0.8
86.85	1.40312	1.4
86.9	1.48223
86.95	1.42774
87	1.41336
87.05	1.44392
87.1	1.48251
87.15	1.4554
87.2	1.39095
87.25	1.41488
87.3	1.46245
87.35	1.50395
87.4	1.48832
87.45	1.47974
87.5	1.43659
87.55	1.38708
87.6	1.32636
87.65	1.27768
87.7	1.41405
87.75	1.50256
87.8	1.48666
87.85	1.50948	0.8
87.9	1.48998	1.4
87.95	1.43244
88	1.47227
88.05	1.37795
88.1	1.36647
88.15	1.43009
88.2	1.49136
88.25	1.43631
88.3	1.42857
88.35	1.41322
88.4	1.4045
88.45	1.41432
88.5	1.50049
88.55	1.43341
88.6	1.40188
88.65	1.49357
88.7	1.49316
88.75	1.42871
88.8	1.42497
88.85	1.41695
88.9	1.40934
88.95	1.35416
89	1.3117
89.05	1.25804
89.1	1.24849
89.15	1.25679
89.2	1.23618
89.25	1.24919
89.3	1.32235
89.35	1.29109
89.4	1.31806
89.45	1.26772
89.5	1.15348
89.55	1.19677
89.6	1.21336
89.65	1.21572
89.7	1.19635
89.75	1.20175
89.8	1.21378
89.85	1.2189
89.9	1.17823
89.95	1.17796
90	1.08972
90.05	0.992074
90.1	1.02499
90.15	1.05971
90.2	1.09912
90.25	1.21821
90.3	1.28971
90.35	1.30575
90.4	1.2904
90.45	1.30174
90.5	1.3709
90.55	1.41502
90.6	1.42165	0.8
90.65	1.38099	1.4
90.7	1.32982
90.75	1.33964
90.8	1.29815
90.85	1.29165
90.9	1.31958
90.95	1.30174
91	1.23867
91.05	1.2171
91.1	1.15002
91.15	1.07769
91.2	1.03412
91.25	0.995808
91.3	0.89028
91.35	0.930112
91.4	0.982945
91.45	0.995116
91.5	0.914484
91.55	0.935921
91.6	0.993733
91.65	0.971051
91.7	0.961646
91.75	0.994425
91.8	0.953071
91.85	0.90992
91.9	0.907153
91.95	0.907568
92	0.901068
92.05	0.941453
92.1	0.954039
92.15	0.901621
92.2	0.953763
92.25	0.927208
92.3	0.981009
92.35	1.0272
92.4	0.938134
92.45	0.887652
92.5	0.930942
92.55	0.918495
92.6	0.908813
92.65	0.950582
92.7	0.927208
92.75	0.921537
92.8	0.954454
92.85	1.00245
92.9	0.996223
92.95	0.905909
93	0.91559
93.05	0.968838
93.1	0.956529
93.15	0.962338
93.2	0.987786
93.25	0.933985
93.3	0.950305
93.35	0.992489
93.4	0.999127
93.45	0.934815
93.5	0.956805
93.55	0.956529
93.6	0.92624
93.65	0.939517
93.7	0.897749
93.75	0.86248
93.8	0.895951
93.85	0.938411
93.9	0.914069
93.95	0.919048
94	0.928868
94.05	0.906185
94.1	0.924857
94.15	0.912962
94.2	0.91808
94.25	0.955976
94.3	0.988478
94.35	0.990967
94.4	0.963029
94.45	0.972434
94.5	1.003
94.55	1.03495
94.6	1.02568
94.65	1.02997
94.7	1.02734
94.75	1.04352
94.8	1.04311
94.85	1.07437
94.9	1.07506
94.95	1.04712	0.8
95	1.08114	1.4
95.05	1.07298
95.1	1.05597
95.15	1.04518
95.2	1.00992
95.25	1.01033
95.3	1.03453
95.35	0.9752
95.4	1.0651
95.45	1.04505
95.5	0.982392
95.55	0.941177
95.6	0.963168
95.65	1.0474
95.7	1.04947
95.75	1.01116
95.8	1.03536
95.85	1.02471
95.9	1.08363
95.95	1.08751
96	0.99152
96.05	1.00798
96.1	1.02153
96.15	1.02084
96.2	1.01323
96.25	1.0391
96.3	1.01268
96.35	0.984052
96.4	0.970221
96.45	0.911164
96.5	0.919878
96.55	0.917803
96.6	1.08377
96.65	1.06275
96.7	0.971189
96.75	0.936474
96.8	0.903004
96.85	0.918633
96.9	0.921537
96.95	0.930389
97	0.920293
97.05	0.989861
97.1	1.10189
97.15	1.06883
97.2	1.05348
97.25	1.06828
97.3	1.12637
97.35	1.14878
97.4	1.16357
97.45	1.1142
97.5	1.10355
97.55	1.13107
97.6	1.15209
97.65	1.1792
97.7	1.20451
97.75	1.20064
97.8	1.20769
97.85	1.22554
97.9	1.26758
97.95	1.27865	0.8
98	1.25223	1.4
98.05	1.29649
98.1	1.24269
98.15	1.16634
98.2	1.16081
98.25	1.12789
98.3	1.18888
98.35	1.09719
98.4	1.03606
98.45	1.03384
98.5	1.02278
98.55	1.02831
98.6	1.08778
98.65	1.05611
98.7	1.06856
98.75	1.0698
98.8	1.0077
98.85	0.970221
98.9	0.950167
98.95	0.90494
99	0.935368
99.05	0.889727
99.1	0.83067
99.15	0.844086
99.2	0.849618
99.25	0.823616
99.3	0.826797
99.35	0.859161
99.4	0.799412
99.45	0.766772
99.5	0.76691
99.55	0.811307
99.6	0.801625
99.65	0.835925
99.7	0.824446
99.75	0.822786
99.8	0.851416
99.85	0.849618
99.9	0.862757
99.95	0.890557
[truncated: 27,001 more rows]
