# Supplementary material for: Late Holocene fast-ice dynamics around the Northern Victoria Land coast, Antarctica
Source: Nat Commun. 2026 Jan 20;17:604. doi: 10.1038/s41467-025-67781-7 (PMC12820077; doi:10.1038/s41467-025-67781-7)
Supplement: Supplementary file 4 — Dataset 2 [file 41467_2025_67781_MOESM4_ESM.xlsx]

## Sheet: Tabelle1
Depth [cm]	Thickness bright (diatom layers)	cumulative bright	Depth [cm]	Thickness dark (mud layers)	cumulative dark
0.2	0.2	757.2	0.4	0.5	692.55
0.9	0.55	757	1.45	0.8	692.05
2.25	1.45	756.45	3.7	0.75	691.25
4.45	3	755	7.45	1	690.5
8.45	1.3	752	9.75	1.4	689.5
11.15	0.6	750.7	11.75	0.65	688.1
12.4	1.05	750.1	13.45	1.15	687.45
14.6	0.75	749.05	15.35	1.35	686.3
16.7	2.05	748.3	18.75	2.25	684.95
21	2.3	746.25	23.3	1.6	682.7
24.9	1.75	743.95	26.65	2.25	681.1
28.9	2.1	742.2	31	2.4	678.85
33.4	1.25	740.1	34.65	0.6	676.45
35.25	0.9	738.85	36.15	1.6	675.85
37.75	0.95	737.95	38.7	1.4	674.25
40.1	0.9	737	41	1.1	672.85
42.1	0.35	736.1	42.45	0.85	671.75
43.3	0.55	735.75	43.85	0.9	670.9
44.75	2.2	735.2	46.95	1.7	670
48.65	3.95	733	52.6	2.4	668.3
55	1.4	729.05	56.4	1.2	665.9
57.6	3.85	727.65	61.45	0.55	664.7
62	1.4	723.8	63.4	0.8	664.15
64.2	0.55	722.4	64.75	0.65	663.35
65.4	0.4	721.85	65.8	0.9	662.7
66.7	1.95	721.45	68.65	1.15	661.8
69.8	0.75	719.5	70.55	0.4	660.65
70.95	0.3	718.75	71.25	0.5	660.25
71.75	0.6	718.45	72.35	0.6	659.75
72.95	0.2	717.85	73.15	1.55	659.15
74.7	0.6	717.65	75.3	1	657.6
76.3	2.1	717.05	78.4	0.4	656.6
78.8	0.7	714.95	79.5	2.05	656.2
81.55	0.6	714.25	82.15	2	654.15
84.15	1.55	713.65	85.7	0.9	652.15
86.6	2.45	712.1	89.05	1.2	651.25
90.25	0.9	709.65	91.15	3.35	650.05
94.5	1.5	708.75	96	1.1	646.7
97.1	1.75	707.25	98.85	1.8	645.6
100.65	0.9	705.5	101.55	2.75	643.8
104.3	2.6	704.6	106.9	3.1	641.05
110	0.25	702	110.25	0.45	637.95
110.7	2.55	701.75	113.25	0.65	637.5
113.9	0.8	699.2	114.7	1.85	636.85
116.55	0.25	698.4	116.8	0.9	635
117.7	1.25	698.15	118.95	1.25	634.1
120.2	1.95	696.9	122.15	0.25	632.85
122.4	1.3	694.95	123.7	1.9	632.6
125.6	0.7	693.65	126.3	1.3	630.7
127.6	1.8	692.95	129.4	0.65	629.4
130.05	0.2	691.15	130.25	2.95	628.75
133.2	0.25	690.95	133.45	0.95	625.8
134.4	2.2	690.7	136.6	5.15	624.85
141.75	2.1	688.5	143.85	2.05	619.7
145.9	0.3	686.4	146.2	0.2	617.65
146.4	2.1	686.1	148.5	0.25	617.45
148.75	0.2	684	148.95	1.2	617.2
150.15	0.95	683.8	151.1	0.4	616
151.5	0.2	682.85	151.7	1.6	615.6
153.3	2	682.65	155.3	1.7	614
157	1.05	680.65	158.05	0.75	612.3
158.8	1.75	679.6	160.55	0.8	611.55
161.35	0.35	677.85	161.7	1.9	610.75
163.6	1.45	677.5	165.05	2.85	608.85
167.9	0.75	676.05	168.65	0.95	606
169.6	0.8	675.3	170.4	0.35	605.05
170.75	1.5	674.5	172.25	1.15	604.7
173.4	0.85	673	174.25	1.1	603.55
175.35	1.05	672.15	176.4	3	602.45
179.4	1.55	671.1	180.95	4.35	599.45
185.3	2.35	669.55	187.65	0.2	595.1
187.85	0.35	667.2	188.2	2.05	594.9
190.25	0.7	666.85	190.95	2.1	592.85
193.05	0.5	666.15	193.55	1.2	590.75
194.75	1.5	665.65	196.25	1.65	589.55
197.9	0.2	664.15	198.1	0.45	587.9
198.55	1.45	663.95	200	1.55	587.45
201.55	0.65	662.5	202.2	0.5	585.9
202.7	0.8	661.85	203.5	0.85	585.4
204.35	0.35	661.05	204.7	1.95	584.55
206.65	3.65	660.7	210.3	2.05	582.6
212.35	0.75	657.05	213.1	0.7	580.55
213.8	2.55	656.3	216.35	0.2	579.85
216.55	0.25	653.75	216.8	1.95	579.65
218.75	1.6	653.5	220.35	1.15	577.7
221.5	0.7	651.9	222.2	0.4	576.55
222.6	1.5	651.2	224.1	1.95	576.15
226.05	2	649.7	228.05	3	574.2
231.05	1.35	647.7	232.4	0.85	571.2
233.25	0.35	646.35	233.6	0.4	570.35
234	1.95	646	235.95	0.4	569.95
236.35	0.5	644.05	236.85	0.35	569.55
237.2	0.5	643.55	237.7	0.35	569.2
238.05	0.5	643.05	238.55	0.25	568.85
238.8	0.8	642.55	239.6	1.95	568.6
241.55	1	641.75	242.55	1.05	566.65
243.6	2.35	640.75	245.95	0.55	565.6
246.5	1.5	638.4	248	0.35	565.05
248.35	0.8	636.9	249.15	0.85	564.7
250	0.5	636.1	250.5	0.2	563.85
250.7	0.2	635.6	250.9	0.2	563.65
251.1	0.8	635.4	251.9	1.1	563.45
253	0.85	634.6	253.85	0.6	562.35
254.45	0.35	633.75	254.8	0.25	561.75
255.05	2.3	633.4	257.35	0.2	561.5
257.55	1.15	631.1	258.7	1.35	561.3
260.05	1.35	629.95	261.4	0.2	559.95
261.6	2.6	628.6	264.2	2.2	559.75
266.4	3.95	626	270.35	0.35	557.55
270.7	0.4	622.05	271.1	0.5	557.2
271.6	2	621.65	273.6	1.45	556.7
275.05	1.6	619.65	276.65	1.6	555.25
278.25	0.55	618.05	278.8	0.55	553.65
279.35	1.4	617.5	280.75	1.1	553.1
281.85	1.45	616.1	283.3	0.55	552
283.85	0.45	614.65	284.3	0.2	551.45
284.5	0.45	614.2	284.95	0.25	551.25
285.2	1.75	613.75	286.95	1.75	551
288.7	1.5	612	290.2	4.95	549.25
295.15	1	610.5	296.15	0.3	544.3
296.45	0.6	609.5	297.05	0.9	544
297.95	2	608.9	299.95	1.5	543.1
301.45	0.6	606.9	302.05	1.35	541.6
303.4	3.95	606.3	307.35	1.2	540.25
308.55	2.9	602.35	311.45	1.95	539.05
313.4	1.75	599.45	315.15	2.4	537.1
317.55	2	597.7	319.55	2.1	534.7
321.65	0.9	595.7	322.55	0.8	532.6
323.35	0.55	594.8	323.9	0.65	531.8
324.55	1.05	594.25	325.6	0.9	531.15
326.5	0.85	593.2	327.35	0.5	530.25
327.85	1.45	592.35	329.3	0.3	529.75
329.6	1.5	590.9	331.1	1.55	529.45
332.65	0.6	589.4	333.25	0.35	527.9
333.6	2.15	588.8	335.75	1.5	527.55
337.25	0.85	586.65	338.1	1.5	526.05
339.6	1.7	585.8	341.3	0.4	524.55
341.7	3.9	584.1	345.6	0.65	524.15
346.25	1.65	580.2	347.9	0.9	523.5
348.8	1.65	578.55	350.45	0.7	522.6
351.15	0.25	576.9	351.4	1.6	521.9
353	0.2	576.65	353.2	1	520.3
354.2	1.05	576.45	355.25	3.7	519.3
358.95	3.45	575.4	362.4	0.85	515.6
363.25	0.4	571.95	363.65	0.55	514.75
364.2	0.4	571.55	364.6	2.2	514.2
366.8	0.6	571.15	367.4	0.6	512
368	1.7	570.55	369.7	1.25	511.4
370.95	2.2	568.85	373.15	3.9	510.15
377.05	0.3	566.65	377.35	0.25	506.25
377.6	0.65	566.35	378.25	0.8	506
379.05	1.25	565.7	380.3	1.9	505.2
382.2	0.2	564.45	382.4	1.35	503.3
383.75	2.5	564.25	386.25	0.4	501.95
386.65	0.3	561.75	386.95	3.1	501.55
390.05	0.9	561.45	390.95	1	498.45
391.95	1.2	560.55	393.15	0.25	497.45
393.4	1.8	559.35	395.2	1.75	497.2
396.95	2.05	557.55	399	1.6	495.45
400.6	1.9	555.5	402.5	1.6	493.85
404.1	4.45	553.6	408.55	0.2	492.25
408.75	0.25	549.15	409	1.85	492.05
410.85	0.9	548.9	411.75	1.65	490.2
413.4	1.2	548	414.6	0.9	488.55
415.5	2.95	546.8	418.45	1.3	487.65
419.75	0.45	543.85	420.2	1.1	486.35
421.3	0.8	543.4	422.1	0.75	485.25
422.85	1.9	542.6	424.75	1.4	484.5
426.15	1.1	540.7	427.25	2.05	483.1
429.3	0.25	539.6	429.55	0.75	481.05
430.3	2.4	539.35	432.7	0.4	480.3
433.1	0.65	536.95	433.75	1.1	479.9
434.85	1.5	536.3	436.35	1.8	478.8
438.15	3.9	534.8	442.05	0.9	477
442.95	1.1	530.9	444.05	0.2	476.1
444.25	0.3	529.8	444.55	2	475.9
446.55	1.15	529.5	447.7	1.25	473.9
448.95	1.45	528.35	450.4	1	472.65
451.4	1.05	526.9	452.45	1.35	471.65
453.8	2.15	525.85	455.95	0.4	470.3
456.35	0.9	523.7	457.25	2.1	469.9
459.35	1.5	522.8	460.85	1.1	467.8
461.95	1.55	521.3	463.5	3.1	466.7
466.6	0.4	519.75	467	0.55	463.6
467.55	2.05	519.35	469.6	2.1	463.05
471.7	0.2	517.3	471.9	0.7	460.95
472.6	1.4	517.1	474	0.85	460.25
474.85	1.65	515.7	476.5	3	459.4
479.5	1.75	514.05	481.25	0.95	456.4
482.2	0.35	512.3	482.55	5.45	455.45
488	2.25	511.95	490.25	2.6	450
492.85	0.95	509.7	493.8	2.45	447.4
496.25	0.8	508.75	497.05	0.3	444.95
497.35	1.4	507.95	498.75	0.55	444.65
499.3	0.65	506.55	499.95	2.8	444.1
502.75	0.75	505.9	503.5	1.15	441.3
504.65	2.25	505.15	506.9	1.5	440.15
508.4	0.45	502.9	508.85	3.8	438.65
512.65	0.4	502.45	513.05	0.35	434.85
513.4	1	502.05	514.4	1.65	434.5
516.05	0.85	501.05	516.9	1.2	432.85
518.1	0.4	500.2	518.5	1.6	431.65
520.1	1.25	499.8	521.35	0.45	430.05
521.8	1	498.55	522.8	0.7	429.6
523.5	0.2	497.55	523.7	1.65	428.9
525.35	0.9	497.35	526.25	3.4	427.25
529.65	1.05	496.45	530.7	2.85	423.85
533.55	2.65	495.4	536.2	1.45	421
537.65	0.7	492.75	538.35	0.3	419.55
538.65	0.35	492.05	539	0.55	419.25
539.55	0.2	491.7	539.75	0.4	418.7
540.15	0.8	491.5	540.95	1.85	418.3
542.8	0.5	490.7	543.3	0.3	416.45
543.6	0.4	490.2	544	0.25	416.15
544.25	2.15	489.8	546.4	1.35	415.9
547.75	1	487.65	548.75	1.45	414.55
550.2	0.45	486.65	550.65	1.5	413.1
552.15	1.5	486.2	553.65	1	411.6
554.65	0.25	484.7	554.9	0.95	410.6
555.85	0.3	484.45	556.15	1.25	409.65
557.4	3.05	484.15	560.45	3.15	408.4
563.6	0.35	481.1	563.95	0.6	405.25
564.55	2.7	480.75	567.25	1.7	404.65
568.95	0.55	478.05	569.5	3.8	402.95
573.3	0.3	477.5	573.6	1.5	399.15
575.1	1.5	477.2	576.6	0.3	397.65
576.9	3.5	475.7	580.4	0.85	397.35
581.25	0.55	472.2	581.8	0.2	396.5
582	1.15	471.65	583.15	1.15	396.3
584.3	0.7	470.5	585	0.7	395.15
585.7	0.2	469.8	585.9	0.25	394.45
586.15	2.05	469.6	588.2	1.15	394.2
589.35	0.7	467.55	590.05	1.5	393.05
591.55	1.65	466.85	593.2	1.7	391.55
594.9	2.85	465.2	597.75	1.15	389.85
598.9	0.65	462.35	599.55	1.25	388.7
600.8	2.8	461.7	603.6	1.55	387.45
605.15	0.25	458.9	605.4	0.5	385.9
605.9	3.7	458.65	609.6	4.25	385.4
613.85	0.7	454.95	614.55	1.1	381.15
615.65	1	454.25	616.65	0.85	380.05
617.5	1.8	453.25	619.3	3.25	379.2
622.55	0.5	451.45	623.05	1.5	375.95
624.55	1.45	450.95	626	1.7	374.45
627.7	1.2	449.5	628.9	1.6	372.75
630.5	0.65	448.3	631.15	2.35	371.15
633.5	1.3	447.65	634.8	0.25	368.8
635.05	0.25	446.35	635.3	0.25	368.55
635.55	0.2	446.1	635.75	2	368.3
637.75	0.3	445.9	638.05	2.35	366.3
640.4	1.9	445.6	642.3	2.5	363.95
644.8	1.6	443.7	646.4	2.75	361.45
649.15	1	442.1	650.15	0.35	358.7
650.5	2.15	441.1	652.65	1	358.35
653.65	1.55	438.95	655.2	0.95	357.35
656.15	0.55	437.4	656.7	0.55	356.4
657.25	1.25	436.85	658.5	0.3	355.85
658.8	2.8	435.6	661.6	1	355.55
662.6	1.45	432.8	664.05	1.1	354.55
665.15	1.9	431.35	667.05	0.4	353.45
667.45	1.5	429.45	668.95	0.7	353.05
669.65	1.35	427.95	671	1.4	352.35
672.4	0.35	426.6	672.75	0.8	350.95
673.55	4.75	426.25	678.3	1.85	350.15
680.15	1.2	421.5	681.35	2.3	348.3
683.65	3.5	420.3	687.15	2.4	346
689.55	3.8	416.8	693.35	0.5	343.6
693.85	0.4	413	694.25	0.8	343.1
695.05	1.55	412.6	696.6	0.25	342.3
696.85	0.35	411.05	697.2	1.55	342.05
698.75	3.15	410.7	701.9	1.55	340.5
703.45	2.7	407.55	706.15	1.15	338.95
707.3	1.1	404.85	708.4	0.2	337.8
708.6	1.4	403.75	710	2.2	337.6
712.2	2.45	402.35	714.65	1	335.4
715.65	0.45	399.9	716.1	0.75	334.4
716.85	3.5	399.45	720.35	1.25	333.65
721.6	3.65	395.95	725.25	1.25	332.4
726.5	3.4	392.3	729.9	2.25	331.15
732.15	1.25	388.9	733.4	0.25	328.9
733.65	1.9	387.65	735.55	0.6	328.65
736.15	0.25	385.75	736.4	1	328.05
737.4	1.6	385.5	739	0.4	327.05
739.4	0.2	383.9	739.6	0.4	326.65
740	2.35	383.7	742.35	0.85	326.25
743.2	1.25	381.35	744.45	1.5	325.4
745.95	0.2	380.1	746.15	0.5	323.9
746.65	1	379.9	747.65	0.5	323.4
748.15	0.3	378.9	748.45	1.2	322.9
749.65	1.85	378.6	751.5	1.4	321.7
752.9	1.85	376.75	754.75	0.55	320.3
755.3	1.8	374.9	757.1	1.05	319.75
758.15	1.1	373.1	759.25	1.55	318.7
760.8	0.45	372	761.25	0.35	317.15
761.6	0.95	371.55	762.55	0.9	316.8
763.45	1.1	370.6	764.55	0.25	315.9
764.8	0.7	369.5	765.5	0.5	315.65
766	0.4	368.8	766.4	0.3	315.15
766.7	0.6	368.4	767.3	0.9	314.85
768.2	0.85	367.8	769.05	0.85	313.95
769.9	1.75	366.95	771.65	1.25	313.1
772.9	0.9	365.2	773.8	1.15	311.85
774.95	1.4	364.3	776.35	0.3	310.7
776.65	2.45	362.9	779.1	0.8	310.4
779.9	0.5	360.45	780.4	0.95	309.6
781.35	0.3	359.95	781.65	0.35	308.65
782	0.95	359.65	782.95	0.45	308.3
783.4	0.9	358.7	784.3	0.75	307.85
785.05	1.55	357.8	786.6	0.8	307.1
787.4	0.4	356.25	787.8	1.05	306.3
788.85	0.95	355.85	789.8	0.3	305.25
790.1	1.95	354.9	792.05	0.3	304.95
792.35	1.4	352.95	793.75	0.25	304.65
794	0.95	351.55	794.95	0.6	304.4
795.55	0.25	350.6	795.8	2.15	303.8
797.95	2.6	350.35	800.55	0.4	301.65
800.95	0.5	347.75	801.45	0.4	301.25
801.85	0.5	347.25	802.35	1.85	300.85
804.2	0.25	346.75	804.45	0.3	299
804.75	1.15	346.5	805.9	0.2	298.7
806.1	0.95	345.35	807.05	0.25	298.5
807.3	0.55	344.4	807.85	0.7	298.25
808.55	1	343.85	809.55	0.55	297.55
810.1	1.6	342.85	811.7	1.3	297
813	0.8	341.25	813.8	0.2	295.7
814	2	340.45	816	0.75	295.5
816.75	1.15	338.45	817.9	1.4	294.75
819.3	0.3	337.3	819.6	0.35	293.35
819.95	0.2	337	820.15	0.6	293
820.75	0.7	336.8	821.45	1.2	292.4
822.65	0.2	336.1	822.85	0.2	291.2
823.05	1.3	335.9	824.35	0.25	291
824.6	0.55	334.6	825.15	0.7	290.75
825.85	0.8	334.05	826.65	0.85	290.05
827.5	1.6	333.25	829.1	1.4	289.2
830.5	2.25	331.65	832.75	0.5	287.8
833.25	1.65	329.4	834.9	0.3	287.3
835.2	0.25	327.75	835.45	0.5	287
835.95	2.05	327.5	838	1.1	286.5
839.1	0.25	325.45	839.35	1.1	285.4
840.45	0.6	325.2	841.05	1.75	284.3
842.8	2.15	324.6	844.95	1.5	282.55
846.45	0.65	322.45	847.1	1.2	281.05
848.3	1.4	321.8	849.7	2.3	279.85
852	2.9	320.4	854.9	1.6	277.55
856.5	2.05	317.5	858.55	0.45	275.95
859	0.85	315.45	859.85	0.35	275.5
860.2	1.65	314.6	861.85	1.9	275.15
863.75	1	312.95	864.75	0.35	273.25
865.1	1.3	311.95	866.4	0.65	272.9
867.05	1.8	310.65	868.85	1.1	272.25
869.95	3.3	308.85	873.25	0.75	271.15
874	0.2	305.55	874.2	1.85	270.4
876.05	1.05	305.35	877.1	0.35	268.55
877.45	1.2	304.3	878.65	0.2	268.2
878.85	1.8	303.1	880.65	1.75	268
882.4	1.85	301.3	884.25	2.7	266.25
886.95	0.3	299.45	887.25	0.4	263.55
887.65	3.85	299.15	891.5	0.55	263.15
892.05	0.4	295.3	892.45	1.6	262.6
894.05	1.45	294.9	895.5	1.3	261
896.8	1.45	293.45	898.25	1.1	259.7
899.35	2.1	292	901.45	0.2	258.6
901.65	0.7	289.9	902.35	0.65	258.4
903	2	289.2	905	1.3	257.75
906.3	1.9	287.2	908.2	0.7	256.45
908.9	1.6	285.3	910.5	0.2	255.75
910.7	1.3	283.7	912	1.6	255.55
913.6	2.6	282.4	916.2	0.45	253.95
916.65	1.15	279.8	917.8	0.55	253.5
918.35	0.35	278.65	918.7	0.35	252.95
919.05	0.4	278.3	919.45	0.5	252.6
919.95	0.5	277.9	920.45	0.5	252.1
920.95	0.65	277.4	921.6	1.1	251.6
922.7	1.2	276.75	923.9	0.8	250.5
924.7	1.7	275.55	926.4	0.45	249.7
926.85	0.4	273.85	927.25	0.65	249.25
927.9	1.55	273.45	929.45	0.35	248.6
929.8	2.2	271.9	932	1.6	248.25
933.6	2.1	269.7	935.7	2.35	246.65
938.05	2.15	267.6	940.2	1.35	244.3
941.55	2.2	265.45	943.75	0.3	242.95
944.05	1.05	263.25	945.1	1.05	242.65
946.15	1.2	262.2	947.35	0.95	241.6
948.3	0.55	261	948.85	0.55	240.65
949.4	1.9	260.45	951.3	2.55	240.1
953.85	0.2	258.55	954.05	0.25	237.55
954.3	0.65	258.35	954.95	0.7	237.3
955.65	2.95	257.7	958.6	1.6	236.6
960.2	0.65	254.75	960.85	0.8	235
961.65	0.2	254.1	961.85	0.75	234.2
962.6	0.75	253.9	963.35	1.75	233.45
965.1	0.8	253.15	965.9	0.9	231.7
966.8	1.35	252.35	968.15	0.9	230.8
969.05	0.25	251	969.3	0.45	229.9
969.75	2.1	250.75	971.85	1.4	229.45
973.25	1.9	248.65	975.15	0.8	228.05
975.95	0.45	246.75	976.4	1.15	227.25
977.55	0.55	246.3	978.1	0.5	226.1
978.6	3	245.75	981.6	1.25	225.6
982.85	0.95	242.75	983.8	0.7	224.35
984.5	1.7	241.8	986.2	0.5	223.65
986.7	0.2	240.1	986.9	1	223.15
987.9	1.2	239.9	989.1	0.8	222.15
989.9	2.55	238.7	992.45	1.4	221.35
993.85	0.55	236.15	994.4	0.2	219.95
994.6	2.5	235.6	997.1	1.3	219.75
998.4	2.05	233.1	1000.45	1.6	218.45
1002.05	2.25	231.05	1004.3	0.25	216.85
1004.55	0.3	228.8	1004.85	1.45	216.6
1006.3	0.85	228.5	1007.15	0.5	215.15
1007.65	2	227.65	1009.65	1.6	214.65
1011.25	1.7	225.65	1012.95	0.45	213.05
1013.4	1.45	223.95	1014.85	0.45	212.6
1015.3	1.35	222.5	1016.65	1.95	212.15
1018.6	1.45	221.15	1020.05	0.9	210.2
1020.95	1.6	219.7	1022.55	1.45	209.3
1024	1.35	218.1	1025.35	0.75	207.85
1026.1	2	216.75	1028.1	1.25	207.1
1029.35	2.3	214.75	1031.65	0.75	205.85
1032.4	0.95	212.45	1033.35	0.9	205.1
1034.25	1.95	211.5	1036.2	1.25	204.2
1037.45	0.25	209.55	1037.7	0.7	202.95
1038.4	0.3	209.3	1038.7	0.6	202.25
1039.3	0.8	209	1040.1	0.95	201.65
1041.05	2.15	208.2	1043.2	0.8	200.7
1044	1.2	206.05	1045.2	0.65	199.9
1045.85	0.55	204.85	1046.4	0.45	199.25
1046.85	1.25	204.3	1048.1	1	198.8
1049.1	1.25	203.05	1050.35	0.4	197.8
1050.75	0.2	201.8	1050.95	0.35	197.4
1051.3	5.95	201.6	1057.25	3.9	197.05
1061.15	1.15	195.65	1062.3	0.55	193.15
1062.85	0.4	194.5	1063.25	0.6	192.6
1063.85	0.3	194.1	1064.15	0.25	192
1064.4	0.6	193.8	1065	1.15	191.75
1066.15	0.85	193.2	1067	0.6	190.6
1067.6	0.7	192.35	1068.3	0.65	190
1068.95	1.1	191.65	1070.05	0.85	189.35
1070.9	0.65	190.55	1071.55	1.8	188.5
1073.35	1.55	189.9	1074.9	1.25	186.7
1076.15	2.3	188.35	1078.45	1.2	185.45
1079.65	0.65	186.05	1080.3	1.8	184.25
1082.1	0.25	185.4	1082.35	0.3	182.45
1082.65	0.45	185.15	1083.1	0.6	182.15
1083.7	0.5	184.7	1084.2	1.45	181.55
1085.65	0.8	184.2	1086.45	2.4	180.1
1088.85	0.45	183.4	1089.3	0.65	177.7
1089.95	0.45	182.95	1090.4	0.65	177.05
1091.05	1.55	182.5	1092.6	1.7	176.4
1094.3	1.7	180.95	1096	0.6	174.7
1096.6	1.75	179.25	1098.35	0.45	174.1
1098.8	0.4	177.5	1099.2	0.8	173.65
1100	0.45	177.1	1100.45	0.75	172.85
1101.2	0.6	176.65	1101.8	1.45	172.1
1103.25	1.05	176.05	1104.3	1.4	170.65
1105.7	0.7	175	1106.4	0.45	169.25
1106.85	1.9	174.3	1108.75	0.25	168.8
1109	0.5	172.4	1109.5	0.35	168.55
1109.85	3.1	171.9	1112.95	0.8	168.2
1113.75	0.25	168.8	1114	0.85	167.4
1114.85	0.8	168.55	1115.65	0.2	166.55
1115.85	0.2	167.75	1116.05	0.35	166.35
1116.4	0.25	167.55	1116.65	1.65	166
1118.3	2.5	167.3	1120.8	3.8	164.35
1124.6	0.9	164.8	1125.5	0.2	160.55
1125.7	2.15	163.9	1127.85	0.25	160.35
1128.1	0.4	161.75	1128.5	1.8	160.1
1130.3	1.3	161.35	1131.6	0.5	158.3
1132.1	0.35	160.05	1132.45	1.35	157.8
1133.8	0.2	159.7	1134	0.6	156.45
1134.6	2.25	159.5	1136.85	1.1	155.85
1137.95	1.65	157.25	1139.6	1.2	154.75
1140.8	1.3	155.6	1142.1	0.65	153.55
1142.75	1.75	154.3	1144.5	0.25	152.9
1144.75	0.25	152.55	1145	2.8	152.65
1147.8	0.8	152.3	1148.6	0.9	149.85
1149.5	1.25	151.5	1150.75	0.9	148.95
1151.65	3.65	150.25	1155.3	2.05	148.05
1157.35	1.4	146.6	1158.75	0.45	146
1159.2	1.4	145.2	1160.6	0.2	145.55
1160.8	0.45	143.8	1161.25	1.6	145.35
1162.85	1.65	143.35	1164.5	0.45	143.75
1164.95	0.55	141.7	1165.5	0.4	143.3
1165.9	1.45	141.15	1167.35	1.3	142.9
1168.65	0.25	139.7	1168.9	1.1	141.6
1170	1.9	139.45	1171.9	3.1	140.5
1175	0.35	137.55	1175.35	0.2	137.4
1175.55	0.8	137.2	1176.35	0.75	137.2
1177.1	1.65	136.4	1178.75	0.9	136.45
1179.65	1.2	134.75	1180.85	2.35	135.55
1183.2	0.95	133.55	1184.15	0.9	133.2
1185.05	1.35	132.6	1186.4	1	132.3
1187.4	1.6	131.25	1189	0.4	131.3
1189.4	0.35	129.65	1189.75	1.15	130.9
1190.9	1.3	129.3	1192.2	1.5	129.75
1193.7	0.5	128	1194.2	0.4	128.25
1194.6	0.95	127.5	1195.55	1.35	127.85
1196.9	1.9	126.55	1198.8	1.1	126.5
1199.9	0.75	124.65	1200.65	0.4	125.4
1201.05	0.45	123.9	1201.5	1.15	125
1202.65	0.35	123.45	1203	0.4	123.85
1203.4	4.65	123.1	1208.05	1.8	123.45
1209.85	2.7	118.45	1212.55	1.1	121.65
1213.65	1.7	115.75	1215.35	0.6	120.55
1215.95	2.25	114.05	1218.2	0.25	119.95
1218.45	0.75	111.8	1219.2	1.3	119.7
1220.5	4.3	111.05	1224.8	0.9	118.4
1225.7	0.65	106.75	1226.35	2.65	117.5
1229	1.5	106.1	1230.5	1.3	114.85
1231.8	2.1	104.6	1233.9	0.25	113.55
1234.15	0.8	102.5	1234.95	1.4	113.3
1236.35	2.4	101.7	1238.75	2.3	111.9
1241.05	3.55	99.3	1244.6	1.6	109.6
1246.2	0.85	95.75	1247.05	1.3	108
1248.35	0.8	94.9	1249.15	0.35	106.7
1249.5	0.45	94.1	1249.95	0.25	106.35
1250.2	0.35	93.65	1250.55	0.45	106.1
1251	0.6	93.3	1251.6	1.65	105.65
1253.25	1.8	92.7	1255.05	1.35	104
1256.4	1.25	90.9	1257.65	1.25	102.65
1258.9	0.5	89.65	1259.4	1.25	101.4
1260.65	1.1	89.15	1261.75	0.2	100.15
1261.95	0.4	88.05	1262.35	0.75	99.95
1263.1	0.85	87.65	1263.95	1.05	99.2
1265	0.5	86.8	1265.5	1.65	98.15
1267.15	0.65	86.3	1267.8	0.6	96.5
1268.4	0.75	85.65	1269.15	0.75	95.9
1269.9	1.3	84.9	1271.2	2.05	95.15
1273.25	0.25	83.6	1273.5	0.4	93.1
1273.9	1.2	83.35	1275.1	0.95	92.7
1276.05	1.6	82.15	1277.65	1.35	91.75
1279	1	80.55	1280	0.55	90.4
1280.55	0.35	79.55	1280.9	0.9	89.85
1281.8	0.75	79.2	1282.55	0.75	88.95
1283.3	1.55	78.45	1284.85	1.15	88.2
1286	1.4	76.9	1287.4	0.7	87.05
1288.1	1.15	75.5	1289.25	1.5	86.35
1290.75	2.3	74.35	1293.05	2.65	84.85
1295.7	1.9	72.05	1297.6	5	82.2
1302.6	1.2	70.15	1303.8	1.55	77.2
1305.35	0.7	68.95	1306.05	0.4	75.65
1306.45	0.65	68.25	1307.1	0.4	75.25
1307.5	0.75	67.6	1308.25	0.75	74.85
1309	0.4	66.85	1309.4	1.6	74.1
1311	1.3	66.45	1312.3	2.25	72.5
1314.55	0.55	65.15	1315.1	0.6	70.25
1315.7	1.2	64.6	1316.9	2.45	69.65
1319.35	1	63.4	1320.35	2.6	67.2
1322.95	0.25	62.4	1323.2	0.45	64.6
1323.65	0.55	62.15	1324.2	1.15	64.15
1325.35	1.15	61.6	1326.5	0.35	63
1326.85	1.35	60.45	1328.2	2.2	62.65
1330.4	1.2	59.1	1331.6	1.75	60.45
1333.35	0.8	57.9	1334.15	2.5	58.7
1336.65	1.85	57.1	1338.5	1.2	56.2
1339.7	1.45	55.25	1341.15	1.5	55
1342.65	0.85	53.8	1343.5	1.6	53.5
1345.1	0.95	52.95	1346.05	0.75	51.9
1346.8	0.7	52	1347.5	0.4	51.15
1347.9	1	51.3	1348.9	0.55	50.75
1349.45	0.45	50.3	1349.9	0.25	50.2
1350.15	0.9	49.85	1351.05	0.35	49.95
1351.4	0.55	48.95	1351.95	0.55	49.6
1352.5	0.45	48.4	1352.95	1.35	49.05
1354.3	1.25	47.95	1355.55	0.35	47.7
1355.9	0.6	46.7	1356.5	0.8	47.35
1357.3	1.15	46.1	1358.45	2.05	46.55
1360.5	0.35	44.95	1360.85	1	44.5
1361.85	1.15	44.6	1363	0.7	43.5
1363.7	2.6	43.45	1366.3	2	42.8
1368.3	5.5	40.85	1373.8	3.1	40.8
1376.9	0.95	35.35	1377.85	1.25	37.7
1379.1	1.05	34.4	1380.15	1.8	36.45
1381.95	2.2	33.35	1384.15	0.55	34.65
1384.7	0.2	31.15	1384.9	1.7	34.1
1386.6	2.55	30.95	1389.15	2.35	32.4
1391.5	0.75	28.4	1392.25	1.7	30.05
1393.95	2.05	27.65	1396	2.8	28.35
1398.8	1.4	25.6	1400.2	1.3	25.55
1401.5	0.55	24.2	1402.05	2.5	24.25
1404.55	2.1	23.65	1406.65	0.95	21.75
1407.6	0.2	21.55	1407.8	2.2	20.8
1410	0.9	21.35	1410.9	0.25	18.6
1411.15	2.1	20.45	1413.25	3.35	18.35
1416.6	1.25	18.35	1417.85	0.25	15
1418.1	2.85	17.1	1420.95	3.55	14.75
1424.5	1.4	14.25	1425.9	0.6	11.2
1426.5	1.35	12.85	1427.85	2.25	10.6
1430.1	1.75	11.5	1431.85	0.25	8.35
1432.1	0.7	9.75	1432.8	0.7	8.1
1433.5	0.6	9.05	1434.1	1.05	7.4
1435.15	0.2	8.45	1435.35	0.9	6.35
1436.25	0.3	8.25	1436.55	0.5	5.45
1437.05	0.6	7.95	1437.65	1.05	4.95
1438.7	1.35	7.35	1440.05	0.25	3.9
1440.3	0.9	6	1441.2	0.65	3.65
1441.85	0.45	5.1	1442.3	0.45	3
1442.75	1.4	4.65	1444.15	0.5	2.55
1444.65	1	3.25	1445.65	1.35	2.05
1447	2.25	2.25	1449.25	0.7	0.7
