# Supplementary material for: Late Holocene fast-ice dynamics around the Northern Victoria Land coast, Antarctica
Source: Nat Commun. 2026 Jan 20;17:604. doi: 10.1038/s41467-025-67781-7 (PMC12820077; doi:10.1038/s41467-025-67781-7)
Supplement: Supplementary file 5 — Dataset 3 [file 41467_2025_67781_MOESM5_ESM.xlsx]

## Sheet: TR17-08
												relative abundance (%)					biovolume (%)
ID	code	Ntot (%)	OC (%)	d13C (%)	Water content (%)	IPSO25 (ug/g OC)	Cholesterol (ug/g OC)	Brassicasterol (ug/g OC)	IPSO25 (ng/g sed)	Cholesterol (ng/g sed)	Brassicasterol (ng/g sed)	Chaetoceros RS	Corethron pennatum	Fragilariopsis curta	Fragilariopsis cylindrus	Fragilariopsis obliquecostata	Chaetoceros RS	Corethron pennatum	Fragilariopsis curta	Fragilariopsis cylindrus	Fragilariopsis obliquecostata
I 45-46	light	0.079797	0.555686	-29.3686	86.6	0.831009	130.371	49.7009	4.6178	724.456	276.181	2	46.3333	23	13	6.83333	0	98.1216	0.538579	0.109532	1.23025
II 66-67	light	0.0971375	0.577018	-27.9522	82.3	1.42368	328.95	93.0442	8.21488	1898.1	536.882	3.33333	7	21	47.8333	3.5	0	90.6729	3.0078	2.46512	3.85423
III 70-71	light	0.0815081	0.488805	-29.1562	85.3	0.984919	123.275	38.2122	4.81433	602.575	186.783	6	62.3333	10.5	9.66667	6.5	0	98.8783	0.184171	0.0610077	0.876566
IV 20.5-21.5	light	0.110251	0.688328	-27.6321	81.4	2.59107	523.09	146.816	17.835	3600.57	1010.57	3.33333	7.33333	20.3333	47.1667	8.16667	0	86.8868	2.66386	2.22339	8.22598
V 68-69	light	0.0658268	0.539177	-29.0237	87.3	1.28622	123.012	49.4847	6.93498	663.251	266.81	7.33333	17.6667	36.6667	18.3333	4.16667	0	95.4993	2.19163	0.394289	1.91481
VI 64-65	light	0.0583133	0.483053	-30.4824	88.4	4.09816	174.284	81.4132	19.7963	841.882	393.269	4.66667	47.3333	8	30.1667	1.83333	0.325676	98.913	0.184853	0.250808	0.3257
VII 3-4	light	0.0729422	0.581047	-28.7907	88	2.62126	141.303	70.0995	15.2308	821.035	407.311	12.6667	9.33333	17.8333	39.5	5.5	0	91.9065	1.94175	1.54751	4.60429
VIII 81.5-82.5	light	0.0498177	0.451691	-29.3995	88.3	6.07003	183.805	137.543	27.4178	830.23	621.268	11	29.3333	13	24.6667	8.33333	0	96.8619	0.474663	0.324063	2.33938
IX 8.5-9.5	light	0.0762198	0.542	-29.2402	89.2	2.47308	77.7109	61.5531	13.4041	421.193	333.618	3.66667	40	15.5	34	2.66667	0	98.6841	0.422834	0.333729	0.559302
X 38.5-39.5	light	0.0729015	0.577346	-29.1107	88.1	1.20648	128.28	52.6701	6.96558	740.617	304.089	2.33333	13	29.8333	41.6667	4.66667	0	93.5765	2.37452	1.19327	2.85575
XI 78-79	light	0.0465506	0.436145	-30.6117	90.6	1.51454	120.124	48.9598	6.6056	523.917	213.536	6.66667	9.66667	23.6667	40	6.33333	0	90.9725	2.46275	1.49769	5.06706
XIII 42-43	light	0.0712042	0.531917	-29.5769	90.4	0.782179	242.034	28.1791	4.16055	1287.42	149.889	12	26.3333	15.6667	15.1667	6	0	97.2535	0.639774	0.222852	1.88383
XIV 25-26	light	0.0617704	0.574257	-28.5416	88.9	5.24962	252.171	73.6582	30.1463	1448.11	422.987	1.33333	4	21.3333	65.5	3.16667	0	83.9331	4.94974	5.46817	5.64893
XV 27-28	light	0.0528391	0.537013	-27.4241	87.9	5.56149	300.127	170.872	29.866	1611.72	917.607	1.33333	3.66667	37.3333	43.3333	2.33333	0	0	52.6823	22.0023	25.3154
I 48.5-49.5	dark	0.084831	0.636644	-25.7672	65.5	4.59883	186.957	74.7889	29.2782	1190.25	476.14	9.66667	1.33333	40.8333	9.33333	18	0	39.7746	13.4689	1.10772	45.6488
II 70-71	dark	0.113876	0.714355	-26.1333	70.2	3.04311	184.002	107.224	21.7386	1314.43	765.96	10.6667	1.33333	31.5	21.3333	13	0	46.4301	12.1289	2.95561	38.4853
III 71-72	dark	0.10023	0.681374	-26.5714	69	8.85435	164.991	106.789	60.3312	1124.21	727.632	9.66667	2	19	29.5	11.5	0	60.5122	6.35649	3.5511	29.5802
IV 15-16	dark	0.0846429	0.562673	-25.7632	67.5	6.28098	157.691	81.1925	35.3414	887.286	456.849	7.33333	8	32.8333	15.6667	12.3333	0	84.4426	3.8321	0.657924	11.0673
V 78-79	dark	0.0841787	0.605571	-25.9935	70.3	14.6445	210.737	123.388	88.6831	1276.16	747.203	7	1.66667	33.6667	26	11.8333	1.0496	52.3818	11.6999	3.25111	31.6176
VI 61-62	dark	0.0796827	0.576337	-26.4056	71.1	5.84874	185.966	108.379	33.7084	1071.79	624.631	6.66667	4.66667	44	15	11	0	75.9052	7.91348	0.970696	15.2107
VII 2-3	dark	0.0725671	0.569825	-26.4733	73.8	16.0639	225.824	144.687	91.5361	1286.8	824.461	8	3	25.8333	27.3333	12.6667	0	67.0955	6.38856	2.43216	24.0838
VIII 60-61	dark	0.0921923	0.66973	-26.0904	69.9	19.1765	142.412	110.38	128.431	953.775	739.249	3	3.66667	58.6667	8.66667	10.5	0	69.9413	12.3738	0.657721	17.0272
IX 12-13	dark	0.0811819	0.628649	-25.4359	70.8	2.99782	161.123	106.816	18.8458	1012.9	671.494	5.66667	2.33333	62	16.6667	4.33333	0	67.5625	19.8505	1.92002	10.667
X 40-41	dark	0.0760436	0.598552	-26.8304	77.2	5.30397	316.035	162.762	31.747	1891.63	974.213	7.33333	7.33333	43.3333	18	7.83333	0	85.7696	5.60408	0.83759	7.78877
XI 67-68	dark	0.0731967	0.579902	-27.4341	80.3	4.27475	144.714	95.4101	24.7894	839.197	553.285	2	49.3333	13.6667	24.6667	3.66667	0	98.8757	0.302874	0.196692	0.624757
XIII 25-26	dark	0.0872947	0.654	-26.7112	74.3	9.65914	253.27	181.678	63.1708	1656.39	1188.17	11.6667	3	34.8333	24.5	10	0	69.2396	8.88953	2.24971	19.6211
XIV 29-30	dark	0.0961871	0.722771	-26.1609	77.3	13.4209	210.278	115.466	97.0024	1519.83	834.553	2	2.66667	52.1667	25.3333	7.5	0	66.9699	14.4862	2.53123	16.0126
XV 28-29	dark	0.0822386	0.613945	-26.2287	81.4	10.6788	313.685	189.891	65.5621	1925.85	1165.82	6.33333	9.33333	60.8333	5.33333	6.5	0	88.2184	6.35792	0.200562	5.22308
