# Supplementary material for: Late Holocene fast-ice dynamics around the Northern Victoria Land coast, Antarctica
Source: Nat Commun. 2026 Jan 20;17:604. doi: 10.1038/s41467-025-67781-7 (PMC12820077; doi:10.1038/s41467-025-67781-7)
Supplement: Supplementary file 6 — Dataset 4 [file 41467_2025_67781_MOESM6_ESM.xlsx]

## Sheet: filtered_sunonly
years_BP	bp_70_110yr_median	bp_70_110yr_32%	bp_70_110yr_68%	bp_70_110yr_05%	bp_70_110yr_95%	bp_190_290yr_median	bp_190_290yr_32%	bp_190_290yr_68%	bp_190_290yr_05%	bp_190_290yr_95%
680	0.105	-0.148	0.238	-0.404	0.685	-0.375	-0.489	-0.058	-1.015	0.514
685	0.014	-0.186	0.214	-0.385	0.569	-0.301	-0.41	0.009	-0.944	0.494
690	-0.032	-0.178	0.192	-0.432	0.453	-0.221	-0.357	0.081	-0.874	0.579
695	-0.09	-0.174	0.112	-0.469	0.353	-0.135	-0.292	0.161	-0.803	0.643
700	-0.054	-0.218	0.021	-0.402	0.293	-0.044	-0.224	0.237	-0.733	0.649
705	-0.147	-0.241	0.038	-0.388	0.3	0.047	-0.154	0.305	-0.662	0.67
710	-0.153	-0.233	0.04	-0.416	0.262	0.135	-0.079	0.345	-0.588	0.667
715	-0.09	-0.204	0.06	-0.497	0.376	0.227	0.01	0.429	-0.503	0.679
720	-0.065	-0.25	0.086	-0.495	0.395	0.311	0.101	0.499	-0.411	0.703
725	-0.113	-0.252	0.216	-0.475	0.382	0.407	0.151	0.471	-0.308	0.745
730	-0.039	-0.204	0.25	-0.485	0.479	0.465	0.23	0.541	-0.195	0.755
735	0.06	-0.126	0.155	-0.423	0.514	0.527	0.29	0.63	-0.078	0.786
740	0.052	-0.038	0.191	-0.369	0.486	0.553	0.27	0.662	-0.013	0.807
745	0.049	0.003	0.226	-0.315	0.457	0.586	0.321	0.681	0.048	0.818
750	0.167	-0.02	0.24	-0.336	0.452	0.582	0.417	0.721	0.014	0.819
755	0.129	-0.054	0.204	-0.305	0.598	0.587	0.445	0.73	-0.088	0.84
760	0.072	-0.059	0.251	-0.398	0.612	0.619	0.522	0.697	-0.191	0.867
765	0.11	-0.165	0.289	-0.415	0.633	0.625	0.572	0.708	-0.292	0.869
770	-0.002	-0.23	0.253	-0.437	0.574	0.67	0.536	0.709	-0.389	0.881
775	-0.038	-0.228	0.155	-0.512	0.593	0.676	0.535	0.758	-0.481	0.869
780	-0.041	-0.22	0.06	-0.551	0.442	0.63	0.478	0.732	-0.565	0.875
785	-0.049	-0.214	0.004	-0.508	0.354	0.646	0.411	0.699	-0.634	0.913
790	-0.107	-0.264	-0.005	-0.457	0.343	0.561	0.331	0.688	-0.676	0.957
795	-0.125	-0.243	0.015	-0.587	0.37	0.522	0.224	0.64	-0.682	0.986
800	-0.09	-0.22	0.047	-0.632	0.379	0.428	0.107	0.576	-0.674	0.998
805	-0.076	-0.25	0.118	-0.641	0.427	0.325	-0.014	0.531	-0.704	0.987
810	-0.075	-0.236	0.183	-0.596	0.412	0.213	-0.135	0.46	-0.778	0.957
815	-0.009	-0.195	0.159	-0.603	0.452	0.095	-0.249	0.378	-0.807	0.911
820	-0.026	-0.13	0.159	-0.502	0.479	-0.027	-0.362	0.287	-0.811	0.849
825	0.078	-0.078	0.153	-0.383	0.445	-0.145	-0.392	0.189	-0.829	0.772
830	0.091	-0.033	0.203	-0.464	0.451	-0.244	-0.506	0.084	-0.884	0.681
835	0.11	-0.003	0.207	-0.524	0.484	-0.339	-0.596	-0.024	-0.924	0.578
840	0.109	-0.04	0.23	-0.513	0.495	-0.455	-0.59	-0.111	-0.961	0.485
845	0.096	-0.083	0.199	-0.48	0.474	-0.507	-0.674	-0.227	-0.971	0.399
850	0.063	-0.079	0.221	-0.467	0.496	-0.581	-0.755	-0.322	-0.986	0.285
855	0.047	-0.177	0.157	-0.49	0.524	-0.646	-0.795	-0.302	-0.991	0.234
860	0.025	-0.177	0.098	-0.48	0.469	-0.7	-0.866	-0.41	-0.989	0.129
865	-0.042	-0.149	0.109	-0.603	0.445	-0.713	-0.887	-0.516	-0.989	0.075
870	-0.045	-0.171	0.091	-0.581	0.611	-0.748	-0.872	-0.541	-0.984	0.173
875	-0.109	-0.219	0.162	-0.584	0.623	-0.782	-0.849	-0.587	-0.993	0.299
880	-0.151	-0.233	0.254	-0.543	0.7	-0.783	-0.854	-0.604	-0.999	0.422
885	-0.103	-0.239	0.173	-0.532	0.651	-0.77	-0.85	-0.675	-0.991	0.538
890	-0.106	-0.27	0.258	-0.526	0.619	-0.766	-0.843	-0.661	-0.98	0.645
895	-0.051	-0.208	0.263	-0.567	0.622	-0.739	-0.877	-0.591	-0.961	0.741
900	-0.005	-0.229	0.164	-0.555	0.587	-0.756	-0.87	-0.483	-0.976	0.825
905	0.008	-0.227	0.245	-0.596	0.582	-0.689	-0.848	-0.397	-0.991	0.847
910	0	-0.239	0.223	-0.674	0.647	-0.607	-0.815	-0.263	-0.995	0.838
915	-0.102	-0.274	0.238	-0.868	0.747	-0.511	-0.738	-0.123	-0.997	0.812
920	-0.096	-0.34	0.278	-0.838	0.801	-0.408	-0.721	0.016	-0.991	0.772
925	-0.048	-0.375	0.221	-0.799	0.744	-0.304	-0.66	0.155	-0.977	0.844
930	-0.123	-0.425	0.223	-0.755	0.707	-0.171	-0.556	0.288	-0.943	0.898
935	-0.041	-0.391	0.186	-0.717	0.764	-0.034	-0.44	0.415	-0.892	0.923
940	-0.049	-0.286	0.178	-0.702	0.639	0.103	-0.316	0.457	-0.826	0.893
945	-0.092	-0.32	0.153	-0.801	0.673	0.222	-0.185	0.573	-0.801	0.936
950	-0.068	-0.272	0.282	-0.737	0.675	0.353	-0.051	0.656	-0.762	0.973
955	0.099	-0.332	0.261	-0.823	0.861	0.477	0.02	0.673	-0.686	0.983
960	0.267	-0.256	0.393	-0.839	0.969	0.501	0.15	0.73	-0.598	0.995
965	0.111	-0.389	0.515	-0.95	0.951	0.6	0.278	0.805	-0.497	0.992
970	0.219	-0.247	0.539	-0.822	0.899	0.702	0.255	0.812	-0.437	0.996
975	0.164	-0.319	0.553	-0.794	0.937	0.78	0.36	0.876	-0.421	0.995
980	0.153	-0.167	0.463	-0.734	0.87	0.846	0.483	0.925	-0.315	0.997
985	0.15	-0.14	0.335	-0.808	0.772	0.808	0.561	0.925	-0.241	0.983
990	0.147	-0.266	0.353	-0.927	0.84	0.784	0.646	0.934	-0.323	0.995
995	-0.026	-0.283	0.435	-0.96	0.857	0.775	0.626	0.915	-0.452	0.998
1000	-0.177	-0.425	0.377	-0.942	0.94	0.823	0.594	0.903	-0.573	1
1005	-0.201	-0.59	0.438	-0.963	0.955	0.812	0.554	0.938	-0.682	0.993
1010	-0.297	-0.682	0.358	-0.92	0.917	0.725	0.45	0.907	-0.778	0.99
1015	-0.082	-0.606	0.264	-0.919	0.835	0.751	0.433	0.884	-0.858	0.994
1020	-0.198	-0.48	0.273	-0.93	0.695	0.732	0.38	0.826	-0.922	0.997
1025	-0.106	-0.445	0.13	-0.843	0.702	0.632	0.251	0.807	-0.935	0.996
1030	-0.153	-0.396	0.154	-0.778	0.886	0.565	0.117	0.729	-0.891	0.986
1035	-0.135	-0.386	0.234	-0.871	0.986	0.45	-0.018	0.709	-0.83	0.958
1040	0.061	-0.441	0.397	-0.908	0.922	0.328	-0.152	0.641	-0.821	0.925
1045	0.232	-0.434	0.527	-0.931	0.924	0.201	-0.283	0.529	-0.868	0.892
1050	0.235	-0.412	0.566	-0.895	0.952	0.072	-0.407	0.407	-0.885	0.866
1055	0.156	-0.349	0.561	-0.857	0.959	-0.058	-0.505	0.278	-0.846	0.871
1060	0.112	-0.278	0.516	-0.729	0.938	-0.185	-0.62	0.143	-0.886	0.864
1065	0.056	-0.173	0.344	-0.642	0.897	-0.285	-0.632	0.024	-0.934	0.845
1070	0.199	-0.201	0.366	-0.81	0.823	-0.407	-0.664	0.029	-0.975	0.814
1075	0.115	-0.154	0.397	-0.961	0.688	-0.409	-0.736	-0.102	-0.967	0.768
1080	0.079	-0.277	0.382	-0.962	0.799	-0.505	-0.746	-0.219	-0.978	0.697
1085	-0.02	-0.369	0.398	-0.869	0.922	-0.622	-0.814	-0.265	-0.98	0.616
1090	-0.116	-0.464	0.352	-0.846	0.845	-0.695	-0.835	-0.389	-0.972	0.598
1095	-0.19	-0.416	0.299	-0.876	0.812	-0.652	-0.842	-0.47	-0.985	0.547
1100	-0.119	-0.35	0.252	-0.777	0.713	-0.729	-0.851	-0.515	-0.979	0.462
1105	-0.052	-0.288	0.192	-0.752	0.595	-0.75	-0.831	-0.546	-0.986	0.408
1110	-0.061	-0.315	0.165	-0.655	0.649	-0.721	-0.863	-0.557	-0.982	0.529
1115	-0.177	-0.326	0.148	-0.619	0.684	-0.697	-0.849	-0.511	-0.985	0.636
1120	-0.138	-0.324	0.078	-0.707	0.704	-0.731	-0.837	-0.4	-0.978	0.727
1125	-0.111	-0.329	0.231	-0.725	0.686	-0.733	-0.803	-0.347	-0.986	0.803
1130	0.069	-0.287	0.271	-0.757	0.617	-0.645	-0.807	-0.332	-0.997	0.863
1135	0.051	-0.368	0.255	-0.744	0.679	-0.548	-0.766	-0.258	-0.984	0.905
1140	-0.023	-0.344	0.21	-0.629	0.625	-0.556	-0.703	-0.179	-0.957	0.894
1145	-0.076	-0.241	0.272	-0.527	0.597	-0.482	-0.67	-0.052	-0.916	0.837
1150	-0.057	-0.202	0.243	-0.625	0.545	-0.412	-0.593	0.074	-0.89	0.771
1155	0.035	-0.102	0.26	-0.612	0.485	-0.334	-0.526	0.193	-0.842	0.83
1160	0.117	-0.111	0.2	-0.502	0.599	-0.219	-0.485	0.294	-0.829	0.839
1165	0.055	-0.128	0.204	-0.49	0.657	-0.099	-0.38	0.369	-0.822	0.839
1170	0.064	-0.149	0.207	-0.498	0.674	0.007	-0.27	0.435	-0.781	0.793
1175	0.065	-0.172	0.299	-0.423	0.595	0.105	-0.174	0.506	-0.736	0.758
1180	0.129	-0.153	0.243	-0.497	0.606	0.173	-0.077	0.533	-0.76	0.832
1185	0.127	-0.066	0.247	-0.412	0.548	0.286	-0.024	0.531	-0.774	0.885
1190	0.015	-0.114	0.244	-0.422	0.544	0.337	0.098	0.572	-0.778	0.886
1195	0.034	-0.092	0.14	-0.381	0.52	0.408	0.172	0.601	-0.772	0.858
1200	0.021	-0.153	0.154	-0.389	0.466	0.469	0.232	0.636	-0.749	0.879
1205	0.003	-0.121	0.106	-0.454	0.373	0.52	0.311	0.654	-0.687	0.929
1210	0.019	-0.194	0.103	-0.608	0.37	0.537	0.389	0.639	-0.628	0.939
1215	-0.052	-0.13	0.086	-0.671	0.344	0.525	0.438	0.636	-0.554	0.913
1220	-0.09	-0.185	0.034	-0.658	0.372	0.539	0.395	0.615	-0.472	0.872
1225	-0.105	-0.201	-0.001	-0.663	0.43	0.543	0.378	0.662	-0.51	0.854
1230	-0.133	-0.227	0.066	-0.559	0.414	0.496	0.334	0.672	-0.562	0.868
1235	-0.112	-0.251	0.044	-0.553	0.358	0.551	0.259	0.655	-0.632	0.881
1240	-0.097	-0.229	0.078	-0.454	0.331	0.493	0.186	0.609	-0.682	0.828
1245	-0.038	-0.16	0.105	-0.505	0.373	0.476	0.163	0.616	-0.718	0.838
1250	-0.004	-0.083	0.112	-0.523	0.395	0.389	0.129	0.593	-0.737	0.831
1255	0.012	-0.049	0.163	-0.489	0.516	0.386	0.061	0.528	-0.741	0.789
1260	0.07	-0.068	0.168	-0.445	0.644	0.352	-0.033	0.466	-0.722	0.753
1265	0.073	-0.049	0.197	-0.41	0.709	0.285	-0.07	0.444	-0.703	0.714
1270	0.095	-0.054	0.23	-0.498	0.638	0.216	-0.151	0.377	-0.71	0.697
1275	0.12	-0.074	0.241	-0.471	0.619	0.166	-0.245	0.329	-0.676	0.658
1280	0.135	-0.045	0.228	-0.401	0.538	0.077	-0.305	0.266	-0.629	0.707
1285	0.122	-0.049	0.205	-0.395	0.452	-0.014	-0.312	0.2	-0.625	0.71
1290	0.007	-0.06	0.147	-0.436	0.509	-0.072	-0.349	0.112	-0.684	0.692
1295	-0.001	-0.105	0.071	-0.391	0.621	-0.076	-0.344	0.046	-0.728	0.663
1300	-0.042	-0.133	0.063	-0.444	0.664	-0.135	-0.393	-0.035	-0.709	0.626
1305	-0.063	-0.198	0.093	-0.555	0.625	-0.188	-0.425	-0.1	-0.722	0.651
1310	-0.051	-0.262	0.149	-0.612	0.59	-0.235	-0.441	-0.056	-0.719	0.674
1315	-0.114	-0.28	0.179	-0.723	0.629	-0.275	-0.45	-0.121	-0.724	0.687
1320	-0.097	-0.249	0.145	-0.689	0.552	-0.314	-0.469	-0.197	-0.741	0.646
1325	-0.008	-0.258	0.066	-0.613	0.619	-0.335	-0.463	-0.233	-0.732	0.646
1330	-0.074	-0.293	0.134	-0.614	0.64	-0.347	-0.456	-0.184	-0.706	0.686
1335	-0.117	-0.267	0.202	-0.62	0.544	-0.361	-0.454	-0.128	-0.666	0.644
1340	-0.046	-0.241	0.166	-0.771	0.526	-0.367	-0.485	-0.104	-0.692	0.581
1345	-0.009	-0.208	0.157	-0.848	0.493	-0.308	-0.455	-0.099	-0.676	0.547
1350	-0.012	-0.194	0.174	-0.823	0.51	-0.299	-0.409	-0.09	-0.647	0.571
1355	-0.033	-0.289	0.203	-0.808	0.604	-0.262	-0.368	-0.077	-0.639	0.572
1360	0.041	-0.356	0.188	-0.692	0.677	-0.224	-0.353	-0.071	-0.629	0.575
1365	0.055	-0.322	0.238	-0.772	0.737	-0.161	-0.359	-0.034	-0.626	0.613
1370	0.031	-0.269	0.349	-0.743	0.767	-0.107	-0.327	0.015	-0.612	0.591
1375	0.162	-0.261	0.383	-0.807	0.764	-0.112	-0.294	0.069	-0.563	0.571
1380	0.228	-0.19	0.433	-0.708	0.642	-0.096	-0.252	0.064	-0.504	0.551
1385	0.088	-0.101	0.389	-0.627	0.767	-0.008	-0.27	0.093	-0.536	0.52
1390	0.058	-0.077	0.316	-0.696	0.876	-0.032	-0.212	0.098	-0.525	0.479
1395	0.063	-0.103	0.383	-0.586	0.86	-0.059	-0.15	0.173	-0.497	0.512
1400	0.1	-0.145	0.513	-0.595	0.768	-0.042	-0.148	0.186	-0.529	0.556
1405	0.147	-0.184	0.486	-0.718	0.761	-0.008	-0.112	0.19	-0.555	0.58
1410	0.125	-0.25	0.348	-0.781	0.811	0.043	-0.095	0.176	-0.55	0.552
1415	-0.031	-0.375	0.372	-0.88	0.784	0.053	-0.066	0.187	-0.533	0.561
1420	-0.269	-0.466	0.396	-0.778	0.878	0.096	-0.047	0.213	-0.509	0.564
1425	-0.226	-0.549	0.255	-0.792	0.787	0.119	-0.046	0.268	-0.488	0.563
1430	-0.183	-0.479	0.085	-0.84	0.729	0.12	-0.034	0.267	-0.474	0.582
1435	-0.21	-0.441	0.012	-0.903	0.709	0.135	-0.008	0.24	-0.514	0.584
1440	-0.254	-0.44	0.098	-0.896	0.6	0.144	0.022	0.251	-0.554	0.555
1445	-0.211	-0.54	0.107	-0.838	0.622	0.088	-0.009	0.272	-0.583	0.509
1450	-0.232	-0.463	0.2	-0.828	0.742	0.129	-0.062	0.287	-0.595	0.501
1455	-0.083	-0.435	0.374	-0.892	0.805	0.095	-0.094	0.274	-0.59	0.489
1460	0.1	-0.481	0.404	-0.897	0.749	0.105	-0.117	0.227	-0.565	0.471
1465	0.3	-0.332	0.532	-0.909	0.759	0.086	-0.14	0.198	-0.533	0.426
1470	0.218	-0.229	0.595	-0.941	0.863	0.073	-0.109	0.161	-0.548	0.42
1475	0.134	-0.055	0.56	-0.791	0.961	0.052	-0.088	0.154	-0.511	0.408
1480	0.225	-0.109	0.505	-0.602	0.901	0.027	-0.086	0.114	-0.463	0.395
1485	0.273	-0.052	0.476	-0.537	0.853	0.018	-0.13	0.105	-0.429	0.37
1490	0.242	-0.077	0.483	-0.473	0.757	0.006	-0.144	0.097	-0.402	0.353
1495	0.173	-0.165	0.429	-0.563	0.773	-0.016	-0.191	0.101	-0.373	0.326
1500	-0.007	-0.205	0.355	-0.641	0.83	-0.013	-0.193	0.113	-0.376	0.312
1505	-0.053	-0.345	0.474	-0.776	0.793	-0.028	-0.141	0.125	-0.369	0.283
1510	-0.279	-0.374	0.338	-0.863	0.886	0.012	-0.106	0.099	-0.392	0.302
1515	-0.164	-0.48	0.309	-0.932	0.79	0.01	-0.115	0.098	-0.387	0.319
1520	-0.229	-0.491	0.168	-0.937	0.64	0.039	-0.112	0.112	-0.412	0.349
1525	-0.214	-0.504	0.092	-0.843	0.638	0.067	-0.138	0.124	-0.429	0.376
1530	-0.29	-0.405	-0.002	-0.757	0.534	0.022	-0.168	0.143	-0.435	0.395
1535	-0.188	-0.409	0.017	-0.669	0.509	0.018	-0.16	0.166	-0.42	0.408
1540	-0.123	-0.353	0.13	-0.683	0.462	-0.005	-0.121	0.173	-0.384	0.415
1545	-0.011	-0.363	0.135	-0.74	0.566	-0.012	-0.116	0.136	-0.339	0.425
1550	0.051	-0.359	0.189	-0.707	0.592	0.023	-0.152	0.137	-0.311	0.463
1555	0.025	-0.227	0.312	-0.713	0.711	0.027	-0.127	0.149	-0.29	0.507
1560	0.105	-0.259	0.351	-0.684	0.834	0.035	-0.108	0.177	-0.297	0.536
1565	0.163	-0.213	0.392	-0.661	0.731	0.026	-0.102	0.194	-0.311	0.552
1570	0.259	-0.126	0.445	-0.653	0.614	0.017	-0.069	0.205	-0.298	0.556
1575	0.256	-0.052	0.356	-0.597	0.632	0.056	-0.066	0.171	-0.284	0.544
1580	0.124	0.001	0.34	-0.518	0.67	0.063	-0.053	0.184	-0.29	0.537
1585	0.163	-0.069	0.291	-0.42	0.66	0.07	-0.033	0.187	-0.276	0.536
1590	0.068	-0.163	0.288	-0.402	0.684	0.075	-0.015	0.191	-0.268	0.522
1595	0.105	-0.162	0.254	-0.439	0.708	0.085	-0.023	0.198	-0.261	0.495
1600	0.112	-0.126	0.252	-0.565	0.616	0.092	-0.051	0.194	-0.266	0.458
1605	0.084	-0.216	0.266	-0.624	0.549	0.108	-0.068	0.182	-0.288	0.413
1610	-0.074	-0.289	0.219	-0.623	0.635	0.1	-0.049	0.173	-0.319	0.401
1615	-0.132	-0.31	0.056	-0.552	0.599	0.078	-0.032	0.177	-0.364	0.427
1620	-0.19	-0.308	0.04	-0.569	0.573	0.061	-0.058	0.175	-0.38	0.466
1625	-0.177	-0.287	0.006	-0.589	0.491	0.036	-0.094	0.16	-0.36	0.487
1630	-0.093	-0.309	0.025	-0.678	0.321	0.054	-0.099	0.132	-0.335	0.497
1635	-0.1	-0.26	0.075	-0.672	0.292	0.006	-0.142	0.111	-0.305	0.495
1640	-0.121	-0.256	0.036	-0.636	0.367	-0.024	-0.171	0.088	-0.309	0.483
1645	-0.096	-0.291	0.1	-0.571	0.443	-0.089	-0.204	0.046	-0.309	0.457
1650	-0.044	-0.22	0.09	-0.689	0.499	-0.084	-0.215	0.023	-0.34	0.412
1655	-0.01	-0.158	0.195	-0.662	0.518	-0.071	-0.235	0.016	-0.369	0.359
1660	0.137	-0.138	0.22	-0.549	0.538	-0.096	-0.234	0.009	-0.373	0.287
1665	0.14	-0.084	0.298	-0.459	0.561	-0.129	-0.212	0.023	-0.407	0.264
1670	0.087	-0.085	0.325	-0.436	0.608	-0.129	-0.208	0.014	-0.411	0.27
1675	0.06	-0.077	0.315	-0.317	0.684	-0.137	-0.205	-0.018	-0.433	0.241
1680	0.086	-0.068	0.274	-0.298	0.577	-0.131	-0.204	-0.057	-0.447	0.213
1685	0.109	-0.008	0.306	-0.31	0.507	-0.124	-0.186	-0.041	-0.459	0.243
1690	0.066	-0.023	0.305	-0.336	0.475	-0.11	-0.192	-0.04	-0.464	0.22
1695	0.105	-0.112	0.2	-0.428	0.507	-0.123	-0.203	-0.028	-0.463	0.19
1700	0.048	-0.072	0.137	-0.486	0.501	-0.111	-0.23	-0.009	-0.455	0.16
1705	-0.031	-0.225	0.12	-0.596	0.441	-0.126	-0.253	-0.003	-0.46	0.172
1710	-0.088	-0.236	0.119	-0.633	0.404	-0.137	-0.223	0.016	-0.473	0.22
1715	-0.04	-0.324	0.111	-0.628	0.337	-0.137	-0.204	0.02	-0.458	0.268
1720	-0.14	-0.316	0.088	-0.584	0.322	-0.073	-0.192	0.04	-0.491	0.311
1725	-0.166	-0.251	0.036	-0.524	0.318	-0.082	-0.159	0.046	-0.479	0.347
1730	-0.141	-0.187	0.038	-0.508	0.341	-0.081	-0.159	0.057	-0.499	0.368
1735	-0.086	-0.191	0.055	-0.49	0.341	-0.065	-0.143	0.084	-0.509	0.383
1740	-0.02	-0.162	0.046	-0.515	0.405	-0.033	-0.128	0.098	-0.508	0.39
1745	-0.035	-0.124	0.13	-0.58	0.501	-0.017	-0.125	0.126	-0.493	0.393
1750	0.028	-0.124	0.199	-0.551	0.607	0.019	-0.095	0.15	-0.468	0.387
1755	0.081	-0.088	0.213	-0.425	0.589	0.038	-0.054	0.173	-0.449	0.372
1760	0.094	-0.12	0.186	-0.377	0.58	0.062	-0.008	0.179	-0.465	0.355
1765	0.094	-0.063	0.216	-0.363	0.458	0.097	0.032	0.171	-0.474	0.361
1770	0.094	-0.036	0.18	-0.349	0.456	0.114	0.062	0.176	-0.449	0.37
1775	0.037	-0.012	0.125	-0.292	0.405	0.148	0.049	0.188	-0.398	0.368
1780	-0.017	-0.078	0.119	-0.36	0.415	0.148	0.062	0.2	-0.332	0.358
1785	-0.035	-0.083	0.131	-0.407	0.392	0.133	0.084	0.206	-0.276	0.354
1790	0.027	-0.112	0.065	-0.482	0.387	0.134	0.056	0.212	-0.242	0.341
1795	-0.078	-0.162	0.111	-0.449	0.408	0.113	0.04	0.22	-0.251	0.336
1800	-0.066	-0.141	0.074	-0.444	0.371	0.091	0.018	0.229	-0.262	0.361
1805	-0.039	-0.132	0.023	-0.452	0.367	0.086	-0.018	0.235	-0.239	0.386
1810	-0.035	-0.126	0.06	-0.369	0.386	0.094	-0.036	0.222	-0.194	0.402
1815	-0.001	-0.153	0.111	-0.335	0.375	0.069	-0.044	0.226	-0.214	0.404
1820	0.02	-0.133	0.125	-0.39	0.369	0.058	-0.026	0.201	-0.268	0.399
1825	0.037	-0.115	0.149	-0.4	0.394	0.057	-0.046	0.172	-0.318	0.399
1830	0.053	-0.088	0.162	-0.415	0.383	0.024	-0.081	0.182	-0.362	0.433
1835	0.019	-0.069	0.146	-0.397	0.364	0.003	-0.072	0.193	-0.398	0.435
1840	0.043	-0.092	0.137	-0.324	0.33	-0.005	-0.096	0.163	-0.417	0.443
1845	0.001	-0.107	0.12	-0.329	0.32	-0.006	-0.121	0.13	-0.425	0.433
1850	-0.034	-0.12	0.06	-0.342	0.293	-0.049	-0.163	0.111	-0.424	0.437
1855	-0.054	-0.172	0.054	-0.308	0.249	-0.031	-0.201	0.107	-0.425	0.445
1860	-0.102	-0.162	0.037	-0.336	0.299	-0.036	-0.232	0.094	-0.422	0.475
1865	-0.075	-0.196	-0.009	-0.333	0.341	-0.057	-0.229	0.073	-0.413	0.492
1870	-0.114	-0.213	0.034	-0.318	0.369	-0.099	-0.216	0.066	-0.411	0.502
1875	-0.09	-0.174	0.047	-0.28	0.363	-0.124	-0.211	0.059	-0.429	0.472
1880	-0.058	-0.139	0.049	-0.263	0.336	-0.123	-0.188	0.026	-0.432	0.435
1885	-0.023	-0.074	0.12	-0.221	0.352	-0.111	-0.208	-0.014	-0.424	0.389
1890	0.053	-0.054	0.151	-0.268	0.292	-0.117	-0.178	-0.001	-0.406	0.38
1895	0.087	-0.022	0.157	-0.219	0.34	-0.108	-0.181	-0.024	-0.362	0.397
1900	0.089	-0.019	0.217	-0.264	0.339	-0.092	-0.194	-0.034	-0.356	0.409
1905	0.151	-0.015	0.223	-0.273	0.388	-0.084	-0.167	-0.031	-0.333	0.415
1910	0.127	0.024	0.2	-0.343	0.367	-0.084	-0.163	-0.006	-0.353	0.412
1915	0.072	0.018	0.191	-0.379	0.342	-0.059	-0.158	0.018	-0.349	0.376
1920	0.053	-0.017	0.107	-0.345	0.29	-0.036	-0.156	0.047	-0.376	0.352
1925	0.007	-0.09	0.073	-0.299	0.272	-0.029	-0.112	0.076	-0.391	0.356
1930	-0.052	-0.107	0.04	-0.335	0.235	0.018	-0.067	0.1	-0.397	0.312
1935	-0.067	-0.178	0.02	-0.318	0.223	0.047	-0.038	0.133	-0.394	0.311
1940	-0.069	-0.215	0.054	-0.362	0.201	0.11	-0.035	0.164	-0.398	0.332
1945	-0.09	-0.261	0.041	-0.417	0.237	0.109	-0.028	0.183	-0.405	0.363
1950	-0.093	-0.205	0.013	-0.439	0.269	0.137	-0.022	0.199	-0.417	0.386
1955	-0.082	-0.17	-0.019	-0.406	0.313	0.142	-0.019	0.213	-0.416	0.438
1960	-0.055	-0.159	0.071	-0.385	0.331	0.134	-0.022	0.227	-0.454	0.447
1965	-0.009	-0.127	0.126	-0.293	0.3	0.115	-0.018	0.233	-0.443	0.442
1970	0.018	-0.041	0.106	-0.271	0.288	0.14	-0.009	0.235	-0.415	0.475
1975	0.046	-0.036	0.121	-0.267	0.319	0.151	-0.014	0.228	-0.38	0.497
1980	0.024	-0.045	0.143	-0.241	0.32	0.132	-0.041	0.225	-0.434	0.506
1985	0.045	-0.064	0.173	-0.244	0.406	0.122	-0.041	0.213	-0.474	0.486
1990	0.024	-0.064	0.19	-0.274	0.4	0.119	-0.045	0.196	-0.458	0.455
1995	0.014	-0.073	0.146	-0.292	0.407	0.093	-0.037	0.178	-0.437	0.423
2000	-0.001	-0.095	0.121	-0.273	0.426	0.068	-0.051	0.171	-0.409	0.415
2005	-0.033	-0.123	0.093	-0.227	0.379	0.037	-0.046	0.148	-0.401	0.399
2010	-0.006	-0.136	0.075	-0.258	0.366	0.012	-0.041	0.106	-0.424	0.375
2015	-0.027	-0.1	0.069	-0.328	0.273	0.018	-0.061	0.069	-0.438	0.33
2020	-0.034	-0.094	0.088	-0.323	0.26	0.001	-0.084	0.055	-0.442	0.319
2025	0.013	-0.154	0.107	-0.368	0.316	-0.027	-0.1	0.024	-0.455	0.302
2030	-0.057	-0.143	0.107	-0.339	0.312	-0.068	-0.132	0.056	-0.461	0.296
2035	-0.018	-0.163	0.132	-0.309	0.304	-0.105	-0.159	0.061	-0.458	0.276
2040	0.019	-0.062	0.138	-0.383	0.3	-0.123	-0.202	0.109	-0.461	0.298
2045	0.023	-0.021	0.138	-0.398	0.248	-0.154	-0.234	0.044	-0.485	0.327
2050	0.058	-0.051	0.118	-0.38	0.263	-0.189	-0.265	0.032	-0.481	0.324
2055	0.019	-0.044	0.068	-0.33	0.299	-0.214	-0.299	0.013	-0.465	0.308
2060	-0.022	-0.097	0.085	-0.39	0.294	-0.233	-0.307	-0.006	-0.424	0.319
2065	-0.027	-0.122	0.083	-0.427	0.329	-0.235	-0.304	-0.045	-0.419	0.389
2070	-0.011	-0.1	0.08	-0.453	0.333	-0.235	-0.287	-0.082	-0.473	0.426
2075	0.004	-0.109	0.047	-0.421	0.29	-0.228	-0.29	-0.083	-0.477	0.427
2080	-0.082	-0.144	0.025	-0.342	0.33	-0.205	-0.279	-0.05	-0.47	0.423
2085	-0.093	-0.159	-0.003	-0.27	0.354	-0.172	-0.268	-0.036	-0.466	0.413
2090	-0.055	-0.143	0.024	-0.26	0.372	-0.173	-0.255	-0.039	-0.452	0.397
2095	-0.004	-0.071	0.082	-0.336	0.342	-0.178	-0.241	-0.034	-0.428	0.37
2100	0.037	-0.104	0.15	-0.371	0.369	-0.141	-0.226	0	-0.407	0.368
2105	0.045	-0.1	0.171	-0.325	0.382	-0.128	-0.218	0.031	-0.404	0.403
2110	0.034	-0.095	0.164	-0.313	0.425	-0.099	-0.193	0.061	-0.392	0.464
2115	0.066	-0.044	0.128	-0.377	0.469	-0.037	-0.184	0.099	-0.371	0.498
2120	0.099	-0.023	0.172	-0.388	0.393	-0.01	-0.174	0.125	-0.322	0.516
2125	0.129	-0.041	0.182	-0.339	0.34	0.015	-0.123	0.126	-0.301	0.505
2130	0.049	-0.006	0.146	-0.389	0.301	0.069	-0.066	0.142	-0.292	0.455
2135	0.028	-0.063	0.107	-0.475	0.343	0.094	-0.037	0.154	-0.298	0.495
2140	0.001	-0.1	0.067	-0.397	0.363	0.099	0.029	0.197	-0.301	0.527
2145	-0.029	-0.16	0.085	-0.469	0.334	0.107	0.016	0.232	-0.298	0.516
2150	-0.02	-0.189	0.084	-0.386	0.232	0.144	0.016	0.274	-0.289	0.493
2155	-0.073	-0.197	0.018	-0.395	0.326	0.166	0.005	0.3	-0.269	0.459
2160	-0.1	-0.211	-0.031	-0.375	0.383	0.166	0.015	0.325	-0.253	0.472
2165	-0.11	-0.243	0.026	-0.335	0.406	0.162	0.044	0.32	-0.227	0.505
2170	-0.101	-0.197	0.073	-0.397	0.379	0.165	0.063	0.347	-0.227	0.529
2175	-0.053	-0.133	0.051	-0.447	0.436	0.191	0.079	0.347	-0.261	0.543
2180	-0.025	-0.072	0.067	-0.435	0.364	0.226	0.082	0.339	-0.3	0.548
2185	0.018	-0.085	0.125	-0.346	0.353	0.23	0.106	0.353	-0.334	0.518
2190	0.039	-0.123	0.166	-0.276	0.344	0.231	0.109	0.329	-0.362	0.498
2195	-0.017	-0.073	0.163	-0.287	0.349	0.201	0.103	0.297	-0.376	0.535
2200	0.021	-0.051	0.195	-0.357	0.343	0.2	0.032	0.274	-0.384	0.517
2205	0.088	-0.076	0.21	-0.426	0.369	0.19	0.063	0.254	-0.386	0.497
2210	0.074	-0.095	0.209	-0.42	0.391	0.169	0.056	0.235	-0.386	0.503
2215	0.094	-0.126	0.172	-0.389	0.444	0.136	0.003	0.204	-0.395	0.488
2220	0.04	-0.117	0.14	-0.366	0.456	0.091	-0.04	0.17	-0.48	0.441
2225	0.012	-0.078	0.059	-0.404	0.421	0.055	-0.07	0.161	-0.467	0.384
2230	0.025	-0.109	0.089	-0.295	0.365	-0.009	-0.123	0.142	-0.438	0.32
2235	0.016	-0.133	0.093	-0.259	0.287	-0.055	-0.164	0.088	-0.401	0.287
2240	0.011	-0.098	0.113	-0.352	0.312	-0.072	-0.187	0.032	-0.37	0.29
2245	-0.014	-0.104	0.112	-0.388	0.384	-0.117	-0.215	0.014	-0.372	0.287
2250	-0.017	-0.147	0.143	-0.417	0.407	-0.146	-0.231	-0.022	-0.408	0.277
2255	0	-0.163	0.123	-0.443	0.448	-0.15	-0.259	-0.045	-0.446	0.247
2260	-0.005	-0.15	0.131	-0.468	0.413	-0.169	-0.306	-0.05	-0.476	0.197
2265	-0.02	-0.12	0.092	-0.465	0.33	-0.181	-0.345	-0.06	-0.495	0.236
2270	-0.033	-0.088	0.081	-0.447	0.332	-0.183	-0.374	-0.051	-0.524	0.227
2275	-0.052	-0.11	0.031	-0.389	0.302	-0.16	-0.396	-0.06	-0.543	0.195
2280	-0.096	-0.138	0.039	-0.381	0.257	-0.185	-0.402	-0.069	-0.562	0.163
2285	-0.095	-0.177	0.08	-0.338	0.31	-0.18	-0.391	-0.082	-0.568	0.178
2290	-0.061	-0.178	0.029	-0.387	0.356	-0.208	-0.38	-0.076	-0.566	0.226
2295	-0.042	-0.186	0.129	-0.42	0.359	-0.216	-0.377	-0.076	-0.569	0.27
2300	0.01	-0.174	0.126	-0.378	0.417	-0.228	-0.353	-0.075	-0.517	0.309
2305	-0.004	-0.13	0.075	-0.342	0.428	-0.242	-0.345	-0.082	-0.489	0.343
2310	-0.005	-0.082	0.081	-0.297	0.443	-0.225	-0.299	-0.106	-0.457	0.371
2315	0.025	-0.025	0.108	-0.237	0.471	-0.19	-0.282	-0.098	-0.47	0.392
2320	0.088	-0.044	0.147	-0.281	0.463	-0.172	-0.26	-0.051	-0.479	0.396
2325	0.093	-0.021	0.225	-0.27	0.423	-0.137	-0.217	-0.023	-0.48	0.381
2330	0.12	-0.041	0.255	-0.285	0.393	-0.091	-0.201	0.021	-0.441	0.366
2335	0.041	-0.021	0.241	-0.296	0.43	-0.04	-0.163	0.055	-0.387	0.356
2340	0.074	-0.107	0.216	-0.344	0.411	-0.007	-0.122	0.078	-0.337	0.417
2345	0.071	-0.098	0.162	-0.425	0.373	0.049	-0.073	0.124	-0.334	0.405
2350	0.035	-0.057	0.117	-0.471	0.299	0.082	-0.014	0.136	-0.334	0.385
2355	0	-0.107	0.115	-0.509	0.282	0.101	0.032	0.155	-0.328	0.365
2360	-0.058	-0.122	0.054	-0.518	0.264	0.11	0.05	0.179	-0.288	0.392
2365	-0.097	-0.246	0.063	-0.5	0.231	0.165	0.057	0.216	-0.239	0.415
2370	-0.111	-0.292	0.029	-0.439	0.19	0.186	0.06	0.242	-0.214	0.462
2375	-0.064	-0.249	0.015	-0.495	0.211	0.19	0.063	0.268	-0.195	0.5
2380	-0.076	-0.209	0.005	-0.501	0.263	0.177	0.066	0.297	-0.207	0.527
2385	-0.096	-0.174	0.017	-0.484	0.316	0.183	0.069	0.312	-0.23	0.542
2390	-0.066	-0.153	0.053	-0.409	0.347	0.178	0.079	0.329	-0.223	0.547
2395	0.04	-0.164	0.095	-0.332	0.406	0.167	0.072	0.336	-0.251	0.54
2400	0.02	-0.094	0.103	-0.322	0.504	0.179	0.077	0.325	-0.216	0.544
2405	0.083	-0.042	0.162	-0.322	0.504	0.152	0.068	0.311	-0.232	0.537
2410	0.121	-0.018	0.231	-0.311	0.469	0.172	0.065	0.278	-0.256	0.527
2415	0.119	0.011	0.257	-0.253	0.543	0.193	0.044	0.265	-0.298	0.512
2420	0.104	0.016	0.196	-0.199	0.579	0.163	0.055	0.27	-0.334	0.488
2425	0.078	-0.008	0.196	-0.173	0.565	0.125	0.046	0.236	-0.364	0.472
2430	0.117	-0.043	0.215	-0.255	0.513	0.119	0.026	0.21	-0.383	0.447
2435	0.083	-0.039	0.201	-0.343	0.459	0.082	-0.009	0.181	-0.377	0.421
2440	0.013	-0.126	0.156	-0.357	0.404	0.048	-0.041	0.17	-0.357	0.391
2445	-0.096	-0.171	0.122	-0.46	0.416	-0.008	-0.091	0.154	-0.329	0.356
2450	-0.131	-0.204	0.095	-0.498	0.428	-0.041	-0.114	0.135	-0.311	0.339
2455	-0.118	-0.218	0.011	-0.543	0.416	-0.07	-0.146	0.093	-0.302	0.327
2460	-0.156	-0.275	0.005	-0.579	0.334	-0.069	-0.181	0.059	-0.349	0.324
2465	-0.14	-0.27	0.034	-0.56	0.239	-0.096	-0.177	-0.002	-0.379	0.332
2470	-0.164	-0.305	0.011	-0.6	0.239	-0.099	-0.181	-0.035	-0.44	0.327
2475	-0.178	-0.264	-0.035	-0.502	0.32	-0.116	-0.196	-0.021	-0.478	0.301
2480	-0.142	-0.21	-0.041	-0.492	0.364	-0.141	-0.206	0.007	-0.498	0.248
2485	-0.091	-0.246	0.048	-0.471	0.465	-0.123	-0.224	0.01	-0.508	0.192
2490	-0.05	-0.268	0.218	-0.51	0.516	-0.115	-0.249	-0.006	-0.507	0.185
2495	0.017	-0.205	0.308	-0.546	0.576	-0.119	-0.243	-0.002	-0.491	0.23
2500	0.113	-0.116	0.316	-0.486	0.629	-0.114	-0.24	-0.004	-0.466	0.247
2505	0.089	-0.06	0.333	-0.402	0.622	-0.142	-0.252	-0.021	-0.444	0.267
2510	0.113	-0.059	0.297	-0.274	0.678	-0.168	-0.258	-0.037	-0.44	0.251
2515	0.151	-0.02	0.318	-0.357	0.672	-0.147	-0.249	-0.047	-0.438	0.239
2520	0.148	0.076	0.324	-0.492	0.668	-0.148	-0.269	-0.055	-0.45	0.29
2525	0.212	-0.077	0.298	-0.567	0.583	-0.124	-0.249	-0.033	-0.454	0.336
2530	0.184	-0.033	0.315	-0.666	0.563	-0.098	-0.239	-0.031	-0.442	0.376
2535	0.033	-0.234	0.379	-0.707	0.591	-0.079	-0.191	-0.007	-0.397	0.408
2540	-0.094	-0.361	0.323	-0.648	0.589	-0.074	-0.152	0.032	-0.406	0.433
2545	-0.141	-0.414	0.246	-0.62	0.53	-0.069	-0.145	0.058	-0.387	0.437
2550	-0.107	-0.334	0.16	-0.701	0.397	-0.028	-0.115	0.051	-0.38	0.429
2555	-0.098	-0.26	0.049	-0.825	0.347	-0.002	-0.093	0.09	-0.38	0.41
2560	-0.152	-0.367	0.047	-0.812	0.466	0.023	-0.068	0.133	-0.356	0.379
2565	-0.2	-0.379	0.037	-0.773	0.528	0.034	-0.069	0.154	-0.351	0.355
2570	-0.184	-0.423	0.048	-0.769	0.668	0.063	-0.07	0.188	-0.334	0.327
2575	-0.16	-0.389	0.109	-0.784	0.735	0.088	-0.074	0.222	-0.331	0.385
2580	-0.082	-0.428	0.226	-0.69	0.753	0.071	-0.057	0.226	-0.314	0.38
2585	-0.041	-0.358	0.332	-0.624	0.71	0.068	-0.045	0.232	-0.298	0.405
2590	0	-0.266	0.361	-0.558	0.682	0.061	-0.019	0.225	-0.28	0.413
2595	0.065	-0.154	0.309	-0.477	0.747	0.072	-0.049	0.189	-0.274	0.432
2600	0.054	-0.054	0.397	-0.512	0.748	0.115	-0.053	0.171	-0.288	0.449
2605	0.11	-0.186	0.439	-0.55	0.878	0.053	-0.07	0.205	-0.296	0.455
2610	0.228	-0.147	0.4	-0.654	0.861	0.107	-0.066	0.226	-0.29	0.451
2615	0.189	-0.158	0.369	-0.714	0.916	0.087	-0.074	0.22	-0.289	0.438
2620	0.161	-0.11	0.349	-0.766	0.82	0.057	-0.061	0.218	-0.263	0.414
2625	0.002	-0.208	0.389	-0.71	0.706	0.025	-0.056	0.193	-0.272	0.399
2630	0.053	-0.367	0.305	-0.735	0.543	0.027	-0.047	0.152	-0.309	0.384
2635	-0.056	-0.315	0.254	-0.673	0.527	0.032	-0.061	0.131	-0.335	0.398
2640	-0.139	-0.335	0.178	-0.736	0.57	0.025	-0.081	0.092	-0.373	0.395
2645	0.008	-0.392	0.174	-0.746	0.595	0.002	-0.074	0.074	-0.399	0.375
2650	-0.083	-0.365	0.226	-0.884	0.645	-0.014	-0.067	0.063	-0.417	0.366
2655	-0.142	-0.36	0.237	-0.971	0.641	-0.012	-0.083	0.047	-0.428	0.349
2660	-0.115	-0.334	0.235	-0.921	0.761	-0.01	-0.139	0.049	-0.43	0.347
2665	-0.077	-0.294	0.126	-0.785	0.769	-0.021	-0.16	0.052	-0.425	0.353
2670	-0.061	-0.329	0.171	-0.655	0.769	-0.084	-0.184	0.064	-0.41	0.354
2675	-0.081	-0.242	0.156	-0.609	0.666	-0.102	-0.235	0.087	-0.385	0.357
2680	0.046	-0.289	0.225	-0.568	0.607	-0.148	-0.265	0.103	-0.406	0.35
2685	0.119	-0.274	0.317	-0.582	0.576	-0.143	-0.272	0.096	-0.411	0.347
2690	0.004	-0.211	0.263	-0.714	0.757	-0.138	-0.272	0.093	-0.446	0.36
2695	-0.003	-0.232	0.228	-0.698	0.784	-0.138	-0.267	0.111	-0.481	0.377
2700	0.019	-0.291	0.27	-0.771	0.819	-0.09	-0.242	0.106	-0.52	0.383
2705	0.06	-0.261	0.166	-0.781	0.796	-0.1	-0.217	0.111	-0.549	0.381
2710	0.036	-0.188	0.193	-0.853	0.732	-0.07	-0.207	0.121	-0.564	0.378
2715	0.075	-0.13	0.224	-0.801	0.681	-0.035	-0.225	0.132	-0.565	0.387
2720	0.148	-0.055	0.188	-0.62	0.59	-0.013	-0.199	0.142	-0.555	0.386
2725	0.038	-0.195	0.208	-0.534	0.535	-0.034	-0.188	0.151	-0.534	0.392
2730	-0.02	-0.102	0.255	-0.521	0.674	-0.025	-0.195	0.177	-0.501	0.404
2735	0.091	-0.1	0.307	-0.628	0.644	-0.02	-0.173	0.174	-0.458	0.414
2740	0.097	-0.126	0.235	-0.658	0.674	0.042	-0.151	0.176	-0.416	0.391
2745	0.014	-0.118	0.242	-0.671	0.861	0.103	-0.135	0.156	-0.409	0.396
2750	0.027	-0.175	0.22	-0.666	0.776	0.099	-0.113	0.168	-0.406	0.441
2755	-0.014	-0.204	0.148	-0.612	0.892	0.072	-0.073	0.147	-0.336	0.479
2760	-0.132	-0.214	0.03	-0.503	0.826	0.056	-0.06	0.13	-0.313	0.507
2765	-0.207	-0.239	-0.006	-0.534	0.576	0.046	-0.049	0.135	-0.327	0.525
2770	-0.138	-0.288	0.06	-0.539	0.419	0.05	-0.024	0.15	-0.336	0.534
2775	-0.175	-0.309	0.09	-0.525	0.473	0.063	-0.015	0.187	-0.309	0.519
2780	-0.15	-0.316	0.049	-0.574	0.501	0.112	-0.055	0.221	-0.293	0.481
2785	-0.134	-0.238	0.006	-0.701	0.484	0.161	-0.076	0.282	-0.352	0.441
2790	-0.104	-0.231	0.03	-0.864	0.56	0.182	-0.084	0.344	-0.361	0.436
2795	-0.027	-0.15	0.123	-0.707	0.586	0.199	-0.094	0.335	-0.378	0.44
2800	0.04	-0.174	0.185	-0.761	0.584	0.211	-0.103	0.33	-0.389	0.483
2805	0.101	-0.088	0.21	-0.617	0.54	0.133	-0.129	0.331	-0.403	0.533
2810	0.122	-0.029	0.283	-0.347	0.539	0.13	-0.147	0.305	-0.421	0.57
2815	0.177	0.014	0.29	-0.317	0.607	0.17	-0.169	0.251	-0.432	0.594
2820	0.112	0.027	0.295	-0.373	0.569	0.161	-0.16	0.214	-0.435	0.606
2825	0.149	-0.049	0.34	-0.352	0.593	0.104	-0.186	0.222	-0.434	0.614
2830	0.048	-0.114	0.277	-0.358	0.608	0.079	-0.203	0.227	-0.458	0.611
2835	0.021	-0.104	0.227	-0.493	0.694	0.029	-0.243	0.228	-0.464	0.588
2840	-0.018	-0.158	0.173	-0.583	0.528	-0.023	-0.258	0.235	-0.479	0.553
2845	-0.037	-0.233	0.079	-0.594	0.602	-0.084	-0.247	0.254	-0.525	0.506
2850	-0.108	-0.298	0.119	-0.574	0.398	-0.122	-0.275	0.207	-0.537	0.449
2855	-0.238	-0.358	0.07	-0.53	0.36	-0.147	-0.288	0.183	-0.523	0.408
2860	-0.158	-0.264	-0.01	-0.633	0.318	-0.159	-0.268	0.17	-0.517	0.389
2865	-0.088	-0.261	-0.02	-0.726	0.335	-0.129	-0.301	0.159	-0.502	0.353
2870	-0.121	-0.304	0.064	-0.654	0.391	-0.074	-0.286	0.095	-0.522	0.31
2875	-0.05	-0.349	0.127	-0.611	0.441	-0.104	-0.273	0.04	-0.547	0.265
2880	-0.066	-0.241	0.1	-0.485	0.6	-0.057	-0.255	0.01	-0.575	0.258
2885	-0.077	-0.156	0.145	-0.473	0.593	-0.116	-0.267	0.051	-0.591	0.236
2890	0.064	-0.151	0.187	-0.462	0.537	-0.124	-0.281	0.049	-0.551	0.224
2895	0.123	-0.052	0.295	-0.464	0.541	-0.187	-0.333	0.017	-0.524	0.27
2900	0.222	-0.044	0.353	-0.452	0.608	-0.149	-0.375	0.018	-0.489	0.32
2905	0.08	-0.116	0.384	-0.434	0.6	-0.166	-0.384	0.028	-0.475	0.368
2910	0.04	-0.087	0.335	-0.39	0.675	-0.193	-0.363	0.031	-0.5	0.399
2915	0.125	-0.149	0.27	-0.405	0.685	-0.19	-0.343	0.067	-0.54	0.409
2920	0.098	-0.089	0.282	-0.479	0.542	-0.199	-0.338	0.079	-0.573	0.437
2925	0.12	-0.078	0.214	-0.567	0.452	-0.197	-0.32	0.094	-0.599	0.454
2930	0.014	-0.184	0.131	-0.568	0.435	-0.161	-0.303	0.128	-0.611	0.462
2935	-0.08	-0.266	0.116	-0.577	0.492	-0.081	-0.249	0.123	-0.611	0.462
2940	-0.201	-0.314	0.098	-0.555	0.514	-0.098	-0.225	0.172	-0.6	0.452
2945	-0.178	-0.335	0.096	-0.629	0.505	-0.062	-0.235	0.214	-0.586	0.456
2950	-0.09	-0.311	0.135	-0.669	0.48	-0.022	-0.239	0.243	-0.586	0.491
2955	-0.068	-0.255	0.133	-0.672	0.408	0.019	-0.249	0.266	-0.56	0.517
2960	-0.085	-0.198	0.1	-0.634	0.538	0.085	-0.267	0.283	-0.544	0.543
2965	-0.027	-0.23	0.091	-0.476	0.58	0.15	-0.23	0.28	-0.514	0.511
2970	-0.027	-0.202	0.11	-0.455	0.669	0.197	-0.2	0.281	-0.472	0.519
2975	-0.019	-0.106	0.155	-0.446	0.657	0.168	-0.154	0.31	-0.444	0.547
2980	0.119	-0.121	0.2	-0.539	0.666	0.153	-0.107	0.302	-0.413	0.583
2985	0.178	-0.105	0.257	-0.582	0.638	0.115	-0.057	0.297	-0.393	0.614
2990	0.079	-0.157	0.304	-0.619	0.675	0.081	-0.028	0.311	-0.371	0.652
2995	0.036	-0.177	0.256	-0.512	0.579	0.095	-0.001	0.307	-0.342	0.645
3000	0.043	-0.211	0.273	-0.552	0.577	0.107	0.008	0.298	-0.308	0.633
3005	-0.011	-0.163	0.238	-0.559	0.588	0.175	-0.031	0.293	-0.28	0.623
3010	-0.078	-0.15	0.25	-0.634	0.432	0.226	-0.048	0.315	-0.279	0.594
3015	0.05	-0.177	0.146	-0.644	0.45	0.239	-0.08	0.362	-0.345	0.55
3020	0.011	-0.178	0.095	-0.672	0.487	0.201	-0.077	0.364	-0.404	0.508
3025	-0.069	-0.156	0.072	-0.718	0.563	0.226	-0.032	0.395	-0.41	0.535
3030	-0.087	-0.191	0.042	-0.652	0.646	0.237	-0.023	0.384	-0.394	0.556
3035	-0.045	-0.216	0.053	-0.577	0.53	0.189	-0.029	0.353	-0.435	0.535
3040	0.004	-0.281	0.147	-0.508	0.547	0.171	-0.066	0.345	-0.468	0.535
3045	0.093	-0.261	0.142	-0.507	0.576	0.102	-0.082	0.317	-0.491	0.533
3050	0.064	-0.245	0.205	-0.494	0.513	0.097	-0.049	0.274	-0.518	0.558
3055	-0.016	-0.216	0.226	-0.504	0.513	0.096	-0.125	0.213	-0.533	0.567
3060	-0.038	-0.168	0.173	-0.524	0.594	0.086	-0.167	0.199	-0.537	0.565
3065	-0.019	-0.109	0.216	-0.55	0.655	0.021	-0.243	0.255	-0.528	0.583
3070	-0.002	-0.107	0.128	-0.497	0.619	0.014	-0.28	0.266	-0.497	0.617
3075	0.059	-0.113	0.126	-0.476	0.567	-0.04	-0.244	0.222	-0.493	0.589
3080	0.021	-0.146	0.194	-0.54	0.478	-0.087	-0.25	0.18	-0.479	0.525
3085	0.026	-0.13	0.194	-0.518	0.442	-0.107	-0.244	0.132	-0.512	0.536
3090	-0.055	-0.194	0.185	-0.462	0.449	-0.159	-0.269	0.098	-0.529	0.534
3095	-0.095	-0.252	0.191	-0.444	0.499	-0.144	-0.246	0.058	-0.553	0.499
3100	-0.06	-0.224	0.191	-0.603	0.472	-0.112	-0.254	0.073	-0.605	0.454
3105	-0.006	-0.144	0.099	-0.502	0.529	-0.107	-0.259	0.019	-0.635	0.4
3110	0.012	-0.105	0.083	-0.536	0.395	-0.102	-0.305	-0.021	-0.643	0.352
3115	0.005	-0.101	0.099	-0.596	0.348	-0.107	-0.304	-0.004	-0.639	0.345
3120	0.047	-0.155	0.131	-0.514	0.412	-0.164	-0.301	0.025	-0.623	0.377
3125	-0.024	-0.147	0.115	-0.42	0.441	-0.156	-0.305	0.054	-0.595	0.403
3130	-0.035	-0.134	0.123	-0.411	0.44	-0.188	-0.336	0.068	-0.557	0.363
3135	0.028	-0.153	0.163	-0.439	0.455	-0.198	-0.362	0.048	-0.548	0.297
3140	-0.014	-0.154	0.268	-0.511	0.449	-0.157	-0.372	0.027	-0.583	0.318
3145	-0.036	-0.118	0.205	-0.525	0.422	-0.11	-0.359	0.003	-0.518	0.323
3150	0.034	-0.133	0.155	-0.488	0.408	-0.07	-0.353	0.002	-0.505	0.368
3155	-0.005	-0.089	0.115	-0.333	0.497	-0.093	-0.33	0.005	-0.504	0.405
3160	0.025	-0.083	0.115	-0.322	0.405	-0.143	-0.292	0.017	-0.532	0.434
3165	0.034	-0.113	0.142	-0.385	0.389	-0.094	-0.235	0.02	-0.549	0.447
3170	-0.006	-0.105	0.148	-0.398	0.407	-0.126	-0.231	0.056	-0.557	0.429
3175	-0.004	-0.092	0.133	-0.475	0.393	-0.079	-0.245	0.108	-0.561	0.396
3180	0.026	-0.135	0.12	-0.446	0.414	-0.071	-0.204	0.152	-0.547	0.401
3185	0.003	-0.141	0.166	-0.485	0.406	-0.066	-0.147	0.153	-0.506	0.432
3190	-0.025	-0.159	0.141	-0.38	0.438	-0.064	-0.11	0.194	-0.497	0.418
3195	-0.012	-0.152	0.083	-0.366	0.371	-0.025	-0.114	0.172	-0.541	0.411
3200	-0.039	-0.134	0.072	-0.285	0.377	0.044	-0.095	0.163	-0.545	0.43
3205	-0.042	-0.133	0.051	-0.331	0.35	0.05	-0.077	0.176	-0.517	0.46
3210	-0.056	-0.116	0.108	-0.413	0.363	0.086	-0.069	0.185	-0.479	0.498
3215	-0.04	-0.124	0.116	-0.421	0.37	0.089	-0.048	0.185	-0.441	0.503
3220	-0.022	-0.2	0.108	-0.384	0.38	0.079	-0.046	0.178	-0.426	0.516
3225	-0.065	-0.199	0.088	-0.392	0.39	0.098	-0.027	0.211	-0.403	0.518
3230	-0.033	-0.165	0.108	-0.389	0.402	0.085	-0.012	0.25	-0.373	0.511
3235	-0.026	-0.132	0.094	-0.398	0.411	0.11	-0.026	0.255	-0.35	0.493
3240	0.004	-0.06	0.101	-0.362	0.388	0.141	-0.027	0.254	-0.366	0.467
3245	0.051	-0.082	0.125	-0.351	0.366	0.177	-0.02	0.252	-0.375	0.496
3250	0.06	-0.102	0.155	-0.312	0.381	0.15	-0.001	0.255	-0.364	0.526
3255	0.073	-0.079	0.152	-0.33	0.405	0.157	0.002	0.283	-0.374	0.553
3260	0.058	-0.052	0.155	-0.446	0.402	0.127	-0.013	0.285	-0.324	0.506
3265	0.048	-0.015	0.155	-0.409	0.33	0.119	-0.019	0.276	-0.303	0.478
3270	0.072	-0.036	0.156	-0.381	0.37	0.131	0.004	0.269	-0.322	0.499
3275	0.047	-0.046	0.129	-0.322	0.418	0.112	0.009	0.236	-0.334	0.509
3280	0.028	-0.084	0.104	-0.361	0.45	0.143	-0.007	0.205	-0.328	0.538
3285	-0.022	-0.081	0.133	-0.363	0.473	0.088	-0.022	0.231	-0.299	0.548
3290	0	-0.111	0.149	-0.363	0.448	0.087	-0.035	0.212	-0.308	0.548
3295	-0.006	-0.139	0.133	-0.334	0.509	0.049	-0.062	0.178	-0.33	0.514
3300	-0.033	-0.126	0.107	-0.268	0.508	0.038	-0.073	0.166	-0.333	0.496
3305	-0.045	-0.13	0.042	-0.265	0.444	0.02	-0.076	0.132	-0.32	0.533
3310	-0.058	-0.129	0.078	-0.304	0.458	-0.005	-0.068	0.098	-0.31	0.545
3315	-0.07	-0.172	0.104	-0.339	0.495	-0.016	-0.093	0.065	-0.317	0.526
3320	-0.039	-0.179	0.079	-0.402	0.546	-0.027	-0.104	0.066	-0.337	0.507
3325	-0.011	-0.17	0.081	-0.42	0.553	-0.05	-0.109	0.057	-0.352	0.557
3330	-0.011	-0.14	0.08	-0.421	0.561	-0.055	-0.114	0.003	-0.365	0.596
3335	-0.031	-0.129	0.078	-0.362	0.574	-0.05	-0.122	-0.006	-0.371	0.606
3340	-0.011	-0.116	0.096	-0.379	0.539	-0.063	-0.149	-0.018	-0.369	0.647
3345	0.019	-0.072	0.088	-0.399	0.462	-0.074	-0.165	0.001	-0.361	0.688
3350	0.003	-0.083	0.101	-0.372	0.455	-0.085	-0.198	0.03	-0.383	0.729
3355	0	-0.057	0.129	-0.359	0.555	-0.094	-0.205	0.045	-0.4	0.77
3360	0.028	-0.059	0.129	-0.449	0.608	-0.101	-0.202	0.021	-0.41	0.811
3365	0.048	-0.084	0.165	-0.519	0.608	-0.106	-0.196	0.017	-0.427	0.853
3370	-0.004	-0.069	0.188	-0.534	0.595	-0.11	-0.202	0.007	-0.45	0.894
3375	0.027	-0.072	0.187	-0.495	0.653	-0.127	-0.214	-0.017	-0.443	0.935
3380	0.005	-0.09	0.156	-0.458	0.655	-0.139	-0.231	-0.023	-0.447	0.976
3385	-0.03	-0.086	0.116	-0.42	0.696	-0.119	-0.233	-0.017	-0.437	1.017
3390	-0.01	-0.084	0.067	-0.427	0.752	-0.129	-0.229	-0.006	-0.418	1.058
3395	-0.032	-0.09	0.053	-0.469	0.809	-0.114	-0.224	0.012	-0.395	1.099
3400	-0.031	-0.125	0.051	-0.511	0.866	-0.099	-0.223	0.028	-0.401	1.14
