# Supplementary material for: Late Holocene fast-ice dynamics around the Northern Victoria Land coast, Antarctica
Source: Nat Commun. 2026 Jan 20;17:604. doi: 10.1038/s41467-025-67781-7 (PMC12820077; doi:10.1038/s41467-025-67781-7)
Supplement: Supplementary file 7 — Dataset 5 [file 41467_2025_67781_MOESM7_ESM.xlsx]

## Sheet: pack ice vs sea ice
Date	% ice free of Edisto inlet	% sea ice Ross sea (box Figure 1)
2000-02-24	100	9
2000-02-25	100	13
2000-02-26	100	12
2000-02-27	100	17
2000-02-28	100	18
2000-02-29	100
2000-03-01	100
2000-03-02	100
2000-03-03	100
2000-03-04	100
2000-03-05	100	13
2000-03-06	100	17
2000-03-07	95	18
2000-03-08	52
2000-03-09	52	10
2000-03-10	100	22
2000-03-11	100	27
2000-03-12	100	25
2000-03-13	100	29
2000-03-14
2000-03-15
2000-03-16
2000-03-17	0	39
2000-03-18	0
2000-03-19	0	66
2000-03-20	0
2000-03-21	0	78
2000-03-22
2000-03-23
2000-03-24	100	72
2000-03-25	100
2000-03-26	100
2000-03-27	100	79
2000-03-28	38	88
2000-03-29	2	90
2000-03-30		89
2000-03-31		86
2000-04-01	63	83
2000-04-02	58	81
2000-04-03
2000-04-04
2000-04-05
2000-04-06	18	91
2000-04-07	15	95
2000-04-08	0	98
2000-04-09	0
2000-04-10	0
2000-04-11	0
2000-04-12	0
2000-04-13	0	98
2000-04-14	0	100
2000-04-15	0	100
2000-12-01	0	77
2000-12-02	0	71
2000-12-03	0	70
2000-12-04	0	72
2000-12-05	0	71
2000-12-06	0	70
2000-12-07	0	74
2000-12-08	0	76
2000-12-09	0	73
2000-12-10	0	74
2000-12-11	0	75
2000-12-12	0	70
2000-12-13
2000-12-14
2000-12-15
2000-12-16	0	62
2000-12-17	0	55
2000-12-18	0	51
2000-12-19	0	53
2000-12-20	0	55
2000-12-21	0	49
2000-12-22	0	46
2000-12-23	0	43
2000-12-24	0	42
2000-12-25	0	39
2000-12-26	0	37
2000-12-27	0	37
2000-12-28	0	33
2000-12-29	0	29
2000-12-30	0	21
2000-12-31	0	20
2001-01-01	0	16
2001-01-02	0	15
2001-01-03	0	12
2001-01-04	0	13
2001-01-05	0	12
2001-01-06	0	12
2001-01-07	0	13
2001-01-08	0
2001-01-09	0
2001-01-10	0
2001-01-11	0
2001-01-12	0
2001-01-13	0
2001-01-14	0
2001-01-15	0
2001-01-16	0
2001-01-17	0
2001-01-18	0
2001-01-19	0
2001-01-20	0	7
2001-01-21	0	8
2001-01-22	0	10
2001-01-23	0	7
2001-01-24	0	7
2001-01-25	0	6
2001-01-26	0	12
2001-01-27	0	12
2001-01-28	0	11
2001-01-29	0	10
2001-01-30	0	11
2001-01-31	0	11
2001-02-01	0	6
2001-02-02	0	7
2001-02-03	0	7
2001-02-04	0	11
2001-02-05	0
2001-02-06	0
2001-02-07	0
2001-02-08	0
2001-02-09	0
2001-02-10	0	13
2001-02-11	0	14
2001-02-12	0	15
2001-02-13	0	14
2001-02-14	0	19
2001-02-15	0
2001-02-16	0
2001-02-17	6	11
2001-02-18	6	8
2001-02-19	6	13
2001-02-20	6	14
2001-02-21	6	8
2001-02-22	6	10
2001-02-23	6	13
2001-02-24	6	13
2001-02-25	6	18
2001-02-26	6	8
2001-02-27	6
2001-02-28	6
2001-03-01	6	9
2001-03-02	5
2001-03-03	5
2001-03-04	4
2001-03-05	4
2001-03-06	4
2001-03-07	3
2001-03-08	3	21
2001-03-09	0	26
2001-03-10	0	39
2001-03-11	0	79
2001-03-12	0	96
2001-03-13	0
2001-03-14	0	94
2001-03-15	0	94
2001-03-16	0	100
2001-03-17	0	100
2001-03-18	0	100
2001-03-19	0	100
2001-03-20	0	100
2001-03-21	0	100
2001-03-22	0	100
2001-03-23	0	100
2001-03-24	0	97
2001-03-25	0	98
2001-03-26	0
2001-03-27	0
2001-03-28	0
2001-03-29	0	100
2001-03-30	0	100
2001-03-31	0	100
2001-04-01	0	100
2001-04-02	0	99
2001-04-03	0	100
2001-04-04	0
2001-04-05	0
2001-04-06	0	95
2001-04-07	0
2001-04-08	0
2001-04-09	0
2001-04-10	0	96
2001-04-11	0	100
2001-04-12	0	100
2001-04-13	0
2001-04-14	0	100
2001-04-15	0	100
2001-12-01	0	97
2001-12-02	0	99
2001-12-03	0	98
2001-12-04	0	96
2001-12-05	0	95
2001-12-06	0	93
2001-12-07	0	93
2001-12-08	0	90
2001-12-09	0	91
2001-12-10	0	90
2001-12-11	0	89
2001-12-12	0	86
2001-12-13	0
2001-12-14	0
2001-12-15	0
2001-12-16	0
2001-12-17	0
2001-12-18	0	39
2001-12-19	0	36
2001-12-20	0	30
2001-12-21	0
2001-12-22	0
2001-12-23	0
2001-12-24	0
2001-12-25	0	23
2001-12-26	0	23
2001-12-27	0	21
2001-12-28	0	20
2001-12-29	0	21
2001-12-30	0	16
2001-12-31	0	12
2002-01-01	0
2002-01-02	0
2002-01-03	0
2002-01-04	0
2002-01-05	0	0.1
2002-01-06	0	4
2002-01-07	0	5
2002-01-08	0	4
2002-01-09	15	7
2002-01-10	23	7
2002-01-11	23	9
2002-01-12	23	8
2002-01-13	23	8
2002-01-14	23
2002-01-15	23	0.1
2002-01-16	23	1
2002-01-17	28	3
2002-01-18	28
2002-01-19	28
2002-01-20	28
2002-01-21	28
2002-01-22	28	2
2002-01-23	28
2002-01-24	28
2002-01-25	28
2002-01-26	32
2002-01-27	43
2002-01-28	43	0.1
2002-01-29	43
2002-01-30	43	0.1
2002-01-31	70	0.1
2002-02-01	100
2002-02-02	100
2002-02-03	100
2002-02-04	100	2
2002-02-05	100
2002-02-06	100
2002-02-07	100	5
2002-02-08	100	7
2002-02-09	100
2002-02-10	100
2002-02-11	100
2002-02-12	100
2002-02-13	100
2002-02-14	100	0.1
2002-02-15	100
2002-02-16	100
2002-02-17	100	0.1
2002-02-18	100	0.1
2002-02-19	100	0.1
2002-02-20	100	0.1
2002-02-21	100
2002-02-22	100
2002-02-23	100
2002-02-24	100
2002-02-25	100
2002-02-26	100	0.1
2002-02-27	100	0.1
2002-02-28	100	0.1
2002-03-01	100
2002-03-02	100
2002-03-03	100	11
2002-03-04	100	9
2002-03-05	100
2002-03-06	100
2002-03-07	100
2002-03-08	100
2002-03-09	100
2002-03-10	89
2002-03-11	89	8
2002-03-12	76	9
2002-03-13
2002-03-14		12
2002-03-15
2002-03-16
2002-03-17
2002-03-18	21
2002-03-19	21
2002-03-20	21
2002-03-21	21
2002-03-22	21
2002-03-23	21
2002-03-24	21
2002-03-25	21
2002-03-26	21
2002-03-27	21
2002-03-28	21	52
2002-03-29	14	59
2002-03-30	14	57
2002-03-31	14	71
2002-04-01	14
2002-04-02	14
2002-04-03	14
2002-04-04	14
2002-04-05	14
2002-04-06	14
2002-04-07	27
2002-04-08	23	92
2002-04-09	8	99
2002-04-10	0	100
2002-04-11	0	100
2002-04-12	0	199
2002-04-13	0
2002-04-14	0
2002-04-15	0
2002-12-01	0	78
2002-12-02	0	77
2002-12-03	0	78
2002-12-04	0	76
2002-12-05	0	68
2002-12-06	0	69
2002-12-07	0	68
2002-12-08	0	63
2002-12-09	0	57
2002-12-10	0
2002-12-11	0	51
2002-12-12	0	49
2002-12-13	0	49
2002-12-14	0	48
2002-12-15	0	50
2002-12-16	0	47
2002-12-17	0	49
2002-12-18	0	43
2002-12-19	0	44
2002-12-20	0	46
2002-12-21	0	43
2002-12-22	0	44
2002-12-23	0	41
2002-12-24	0
2002-12-25	0
2002-12-26	0	36
2002-12-27	0	34
2002-12-28	0	45
2002-12-29	0	39
2002-12-30	0	43
2002-12-31	0	44
2003-01-01	0	49
2003-01-02	0	44
2003-01-03	0	45
2003-01-04	0	44
2003-01-05	0
2003-01-06	0
2003-01-07	0
2003-01-08	0
2003-01-09	0	51
2003-01-10	0	47
2003-01-11	0	44
2003-01-12	0
2003-01-13	0
2003-01-14	0	39
2003-01-15	0	32
2003-01-16	0	41
2003-01-17	0	33
2003-01-18	0
2003-01-19	0
2003-01-20	0
2003-01-21	0
2003-01-22	0
2003-01-23	0
2003-01-24	0
2003-01-25	0
2003-01-26	0	51
2003-01-27	0	58
2003-01-28	0	56
2003-01-29	0	56
2003-01-30	0
2003-01-31	0
2003-02-01	0
2003-02-02	0
2003-02-03	0	72
2003-02-04	0	74
2003-02-05	0	79
2003-02-06	0	90
2003-02-07	0	81
2003-02-08	0	86
2003-02-09	0	90
2003-02-10	0	92
2003-02-11	0	95
2003-02-12	0
2003-02-13	0
2003-02-14	0
2003-02-15	0
2003-02-16	0
2003-02-17	0	93
2003-02-18	0	92
2003-02-19	0	89
2003-02-20	0	93
2003-02-21	0	94
2003-02-22	0	92
2003-02-23	0	96
2003-02-24	0	94
2003-02-25	0
2003-02-26	0
2003-02-27	0
2003-02-28	0
2003-03-01	0
2003-03-02	0
2003-03-03	0	99
2003-03-04	0	100
2003-03-05	0	100
2003-03-06	0	100
2003-03-07	0
2003-03-08	0
2003-03-09	0
2003-03-10	0
2003-03-11	0
2003-03-12	0	97
2003-03-13	0	98
2003-03-14	0	93
2003-03-15	0	93
2003-03-16	0	92
2003-03-17	0
2003-03-18	0	88
2003-03-19	0
2003-03-20	0	97
2003-03-21	0	100
2003-03-22	0	99
2003-03-23	0	100
2003-03-24	0	100
2003-03-25	0	100
2003-03-26	0	100
2003-03-27	0	99
2003-03-28	0	100
2003-03-29	0	100
2003-03-30	0	100
2003-03-31	0	100
2003-04-01	0	100
2003-04-02	0	100
2003-04-03	0	100
2003-04-04	0	98
2003-04-05	0	99
2003-04-06	0	100
2003-04-07	0	100
2003-04-08	0	100
2003-04-09	0	99
2003-04-10	0	100
2003-04-11	0	100
2003-04-12	0	100
2003-04-13	0	99
2003-04-14
2003-04-15
2003-12-01	0
2003-12-02	0
2003-12-03	0
2003-12-04	0
2003-12-05	0
2003-12-06	0
2003-12-07	0	41
2003-12-08	0	42
2003-12-09	0	36
2003-12-10	0	34
2003-12-11	0	31
2003-12-12	0	33
2003-12-13	0	32
2003-12-14	0	32
2003-12-15	0	31
2003-12-16	0	32
2003-12-17	0
2003-12-18	0
2003-12-19	0	26
2003-12-20	0	13
2003-12-21	0	12
2003-12-22	0	13
2003-12-23	0	14
2003-12-24	0
2003-12-25	0
2003-12-26	0	9
2003-12-27	0	7
2003-12-28	0	10
2003-12-29	0	18
2003-12-30	0	13
2003-12-31	0	11
2004-01-01	0	8
2004-01-02	0	7
2004-01-03	0	7
2004-01-04	0	6
2004-01-05	0
2004-01-06	0
2004-01-07	0
2004-01-08	0	2
2004-01-09	0	6
2004-01-10	0
2004-01-11	0
2004-01-12	0
2004-01-13	0
2004-01-14	0
2004-01-15	0	0.1
2004-01-16	0	0.1
2004-01-17	0	0.1
2004-01-18	0	4
2004-01-19	3	6
2004-01-20	3	6
2004-01-21	3	0.1
2004-01-22	6	0.1
2004-01-23	7	4
2004-01-24	8	5
2004-01-25	19	6
2004-01-26	19	7
2004-01-27	19	6
2004-01-28	19	5
2004-01-29	19	7
2004-01-30	19	8
2004-01-31	20	6
2004-02-01	23	11
2004-02-02	27	12
2004-02-03	30	12
2004-02-04
2004-02-05
2004-02-06
2004-02-07
2004-02-08	100	4
2004-02-09	88	3
2004-02-10	100
2004-02-11	100
2004-02-12	100
2004-02-13	100
2004-02-14	100	8
2004-02-15	100	9
2004-02-16	100
2004-02-17	100
2004-02-18	100
2004-02-19	100
2004-02-20	100
2004-02-21	100
2004-02-22	100
2004-02-23	100
2004-02-24	3	17
2004-02-25	3	18
2004-02-26	21	17
2004-02-27	2
2004-02-28	20	31
2004-02-29	100	31
2004-03-01	100	30
2004-03-02	100	36
2004-03-03	73
2004-03-04	73
2004-03-05	76	86
2004-03-06	76	89
2004-03-07	72	88
2004-03-08		100
2004-03-09		100
2004-03-10
2004-03-11
2004-03-12
2004-03-13
2004-03-14		100
2004-03-15		100
2004-03-16		99
2004-03-17	97	95
2004-03-18	24	98
2004-03-19	0	100
2004-03-20	0	100
2004-03-21	0	100
2004-03-22	0	100
2004-03-23	0	100
2004-03-24	0	100
2004-03-25	0	100
2004-03-26	0	100
2004-03-27	0	100
2004-03-28	0	100
2004-03-29	0	100
2004-03-30	0	100
2004-03-31	0	100
2004-04-01	0	100
2004-04-02	0	100
2004-04-03	0	100
2004-04-04	0	100
2004-04-05	0	100
2004-04-06	0	100
2004-04-07	0	100
2004-04-08	0	100
2004-04-09	0
2004-04-10	0
2004-04-11	0
2004-04-12	0	100
2004-04-13	0	100
2004-04-14	0	100
2004-04-15	0	100
2004-12-01	0	100
2004-12-02	0	100
2004-12-03	0	100
2004-12-04	0	100
2004-12-05	0	99
2004-12-06	0	99
2004-12-07	0	100
2004-12-08	0	97
2004-12-09	0	93
2004-12-10	0	86
2004-12-11	0	84
2004-12-12	0	81
2004-12-13	0	73
2004-12-14	0	66
2004-12-15	0	68
2004-12-16	0	64
2004-12-17	0	65
2004-12-18	0	62
2004-12-19	0	62
2004-12-20	0	63
2004-12-21	0	60
2004-12-22	0	57
2004-12-23	0	52
2004-12-24	0	53
2004-12-25	0	49
2004-12-26	0	38
2004-12-27	0	32
2004-12-28	0	31
2004-12-29	0	29
2004-12-30	0	26
2004-12-31	0	18
2005-01-01	0	19
2005-01-02	0	18
2005-01-03	0	20
2005-01-04	0
2005-01-05	0
2005-01-06	0
2005-01-07	0
2005-01-08	0
2005-01-09	0	9
2005-01-10	0	4
2005-01-11	0	6
2005-01-12	0	6
2005-01-13	0
2005-01-14	0
2005-01-15	20
2005-01-16	27
2005-01-17	27
2005-01-18	27	0.1
2005-01-19	27	0.1
2005-01-20	27	0.1
2005-01-21	22	5
2005-01-22	33	3
2005-01-23	33	5
2005-01-24	35	4
2005-01-25	35	9
2005-01-26	35	9
2005-01-27	35	8
2005-01-28	35	8
2005-01-29	39	6
2005-01-30	41	8
2005-01-31	41	2
2005-02-01	73	2
2005-02-02	73	3
2005-02-03	78
2005-02-04	95
2005-02-05	100
2005-02-06	100
2005-02-07	100
2005-02-08	100
2005-02-09	100
2005-02-10	100	4
2005-02-11	100	0.1
2005-02-12	101	0.1
2005-02-13	58	0.1
2005-02-14	100	0.1
2005-02-15	97	0.1
2005-02-16
2005-02-17
2005-02-18	18	2
2005-02-19	45	3
2005-02-20
2005-02-21
2005-02-22	99
2005-02-23	99
2005-02-24	99
2005-02-25	99
2005-02-26	99
2005-02-27	99
2005-02-28	99
2005-03-01	99	19
2005-03-02	100	16
2005-03-03	99
2005-03-04	99
2005-03-05	99
2005-03-06	99
2005-03-07	96	14
2005-03-08	96	9
2005-03-09	96
2005-03-10	96
2005-03-11	96
2005-03-12	55	14
2005-03-13	100	11
2005-03-14	101	10
2005-03-15	84	12
2005-03-16	85	15
2005-03-17	86	14
2005-03-18	75	19
2005-03-19	88	29
2005-03-20	88	34
2005-03-21	88	33
2005-03-22	100	39
2005-03-23	100	41
2005-03-24	58	40
2005-03-25	58	39
2005-03-26	58	46
2005-03-27	58
2005-03-28	58	99
2005-03-29	58	99
2005-03-30
2005-03-31	0	100
2005-04-01	0	100
2005-04-02	0	100
2005-04-03	0	100
2005-04-04	0	100
2005-04-05	0	100
2005-04-06	0	100
2005-04-07	0	100
2005-04-08	0	99
2005-04-09	0	100
2005-04-10	0	100
2005-04-11	0	100
2005-04-12	0	100
2005-04-13	0	100
2005-04-14	0	100
2005-04-15	0	100
2005-12-01	0	95
2005-12-02	0	93
2005-12-03	0	91
2005-12-04	0	80
2005-12-05	0	78
2005-12-06	0	79
2005-12-07	0	78
2005-12-08	0	82
2005-12-09	0	87
2005-12-10	0	89
2005-12-11	0	84
2005-12-12	0	85
2005-12-13	0	82
2005-12-14	0	82
2005-12-15	0	80
2005-12-16	0	79
2005-12-17	0	79
2005-12-18	0	77
2005-12-19	0	78
2005-12-20	0	77
2005-12-21	0	76
2005-12-22	0
2005-12-23	0
2005-12-24	0
2005-12-25	0	49
2005-12-26	0	52
2005-12-27	0	50
2005-12-28	0	51
2005-12-29	0	49
2005-12-30	0
2005-12-31	0
2006-01-01	0
2006-01-02	0	36
2006-01-03	0	34
2006-01-04	0	34
2006-01-05	0
2006-01-06	0
2006-01-07	0
2006-01-08	0
2006-01-09	0	12
2006-01-10	0	10
2006-01-11	0	7
2006-01-12	0	6
2006-01-13	0	13
2006-01-14	0	14
2006-01-15	0	14
2006-01-16	0	15
2006-01-17	0	16
2006-01-18	0
2006-01-19	0
2006-01-20	0	11
2006-01-21	0	6
2006-01-22	0	6
2006-01-23	0	6
2006-01-24	0	8
2006-01-25	0	4
2006-01-26	0	5
2006-01-27	0	6
2006-01-28	0	6
2006-01-29	0	5
2006-01-30	0	10
2006-01-31	18	11
2006-02-01	20	9
2006-02-02	11	9
2006-02-03	11
2006-02-04	11
2006-02-05	11
2006-02-06	11
2006-02-07	11
2006-02-08	35	0.1
2006-02-09	23	0.1
2006-02-10	23	0.1
2006-02-11	31	2
2006-02-12	33	3
2006-02-13	44	3
2006-02-14	44	0.1
2006-02-15	44	0.1
2006-02-16	44	0.1
2006-02-17	65	0.1
2006-02-18	71	0.1
2006-02-19	18	0.1
2006-02-20	65	0.1
2006-02-21	65
2006-02-22	65
2006-02-23	56
2006-02-24	56
2006-02-25	56	4
2006-02-26	56	6
2006-02-27	79	6
2006-02-28	79	2
2006-03-01	79	3
2006-03-02	84	2
2006-03-03	85	2
2006-03-04	85	3
2006-03-05	85
2006-03-06	85
2006-03-07	85
2006-03-08	85
2006-03-09	85
2006-03-10	71	4
2006-03-11	71	6
2006-03-12	82	8
2006-03-13	78	7
2006-03-14	87	8
2006-03-15	93	9
2006-03-16	93	14
2006-03-17	93	16
2006-03-18	93	21
2006-03-19	93	29
2006-03-20	88	39
2006-03-21	0	41
2006-03-22	0	53
2006-03-23	0
2006-03-24	0	74
2006-03-25	0	82
2006-03-26	0	79
2006-03-27	0	84
2006-03-28	0	84
2006-03-29	0
2006-03-30	0	80
2006-03-31	0	72
2006-04-01	0	91
2006-04-02	0	100
2006-04-03	0	100
2006-04-04	0	100
2006-04-05	0	100
2006-04-06	0	100
2006-04-07	0	100
2006-04-08	0	100
2006-04-09	0	100
2006-04-10	0	100
2006-04-11	0	100
2006-04-12	0	100
2006-04-13	0	100
2006-04-14	0
2006-04-15	0
2006-12-01	0	98
2006-12-02	0	95
2006-12-03	0	95
2006-12-04	0	94
2006-12-05	0	92
2006-12-06	0	91
2006-12-07	0	91
2006-12-08	0	90
2006-12-09	0
2006-12-10	0
2006-12-11	0
2006-12-12	0	95
2006-12-13	0	94
2006-12-14	0	94
2006-12-15	0	93
2006-12-16	0	87
2006-12-17	0	86
2006-12-18	0	89
2006-12-19	0	81
2006-12-20	0	81
2006-12-21	0	74
2006-12-22	0	71
2006-12-23	0	64
2006-12-24	0	41
2006-12-25	0	46
2006-12-26	0	44
2006-12-27	0	43
2006-12-28	0	44
2006-12-29	0	42
2006-12-30	0	40
2006-12-31	0	41
2007-01-01	0	38
2007-01-02	0	39
2007-01-03	0	41
2007-01-04	0
2007-01-05	0
2007-01-06	0
2007-01-07	0	36
2007-01-08	0	35
2007-01-09	0	33
2007-01-10	0	34
2007-01-11	0	33
2007-01-12	0	33
2007-01-13	0	32
2007-01-14	0	33
2007-01-15	0	29
2007-01-16	0	28
2007-01-17	0
2007-01-18	0
2007-01-19	0
2007-01-20	0
2007-01-21	0
2007-01-22	0
2007-01-23	0
2007-01-24	0
2007-01-25	0
2007-01-26	0
2007-01-27	0	19
2007-01-28	0	18
2007-01-29	0	18
2007-01-30	0	18
2007-01-31	0	17
2007-02-01	3	17
2007-02-02	3	18
2007-02-03	3	18
2007-02-04	3
2007-02-05	3
2007-02-06	3
2007-02-07	3
2007-02-08	19	8
2007-02-09	0	4
2007-02-10	0	4
2007-02-11	0
2007-02-12	0
2007-02-13	18
2007-02-14	25	6
2007-02-15	25	8
2007-02-16	26	7
2007-02-17	31	8
2007-02-18	31	7
2007-02-19	31	7
2007-02-20	31
2007-02-21	31
2007-02-22	31
2007-02-23	31
2007-02-24	31
2007-02-25	31
2007-02-26	31
2007-02-27	31	11
2007-02-28	31	12
2007-03-01	31
2007-03-02	13
2007-03-03	1
2007-03-04	1	19
2007-03-05	1	21
2007-03-06	7	20
2007-03-07
2007-03-08
2007-03-09	33	39
2007-03-10	38	43
2007-03-11
2007-03-12
2007-03-13
2007-03-14
2007-03-15
2007-03-16
2007-03-17
2007-03-18	0	97
2007-03-19	0	98
2007-03-20	0	98
2007-03-21	0	98
2007-03-22	0
2007-03-23	0	100
2007-03-24	0	100
2007-03-25	0	100
2007-03-26	0	100
2007-03-27	0	100
2007-03-28	0	100
2007-03-29	0	100
2007-03-30	0	100
2007-03-31	0	100
2007-04-01	0	100
2007-04-02	0	100
2007-04-03	0	100
2007-04-04	0	100
2007-04-05	0	100
2007-04-06	0	100
2007-04-07	0	100
2007-04-08	0
2007-04-09	0
2007-04-10	0
2007-04-11	0
2007-04-12	0	100
2007-04-13	0	100
2007-04-14	0	100
2007-04-15	0	100
2007-12-01	0	100
2007-12-02	0	100
2007-12-03	0	100
2007-12-04	0	100
2007-12-05	0	100
2007-12-06	0	100
2007-12-07	0	100
2007-12-08	0	100
2007-12-09	0	99
2007-12-10	0	98
2007-12-11	0	98
2007-12-12	0	98
2007-12-13	0	98
2007-12-14	0	95
2007-12-15	0	97
2007-12-16	0	95
2007-12-17	0	94
2007-12-18	0	94
2007-12-19	0	94
2007-12-20	0	94
2007-12-21	0	94
2007-12-22	0	94
2007-12-23	0	94
2007-12-24	0	94
2007-12-25	0	92
2007-12-26	0	91
2007-12-27	0	91
2007-12-28	0	88
2007-12-29	0	87
2007-12-30	0	82
2007-12-31	0	82
2008-01-01	0
2008-01-02	0
2008-01-03	0
2008-01-04	0
2008-01-05	0
2008-01-06	0	46
2008-01-07	0	46
2008-01-08	0
2008-01-09	0
2008-01-10	0
2008-01-11	0
2008-01-12	0
2008-01-13	0	22
2008-01-14	0	22
2008-01-15	0	21
2008-01-16	0	22
2008-01-17	0	22
2008-01-18	0	19
2008-01-19	0	20
2008-01-20	0	31
2008-01-21	0	27
2008-01-22	0	23
2008-01-23	0	29
2008-01-24	0	36
2008-01-25	0	34
2008-01-26	0	39
2008-01-27	0	39
2008-01-28	0	34
2008-01-29	0	35
2008-01-30	0	33
2008-01-31	0	33
2008-02-01	0
2008-02-02	0
2008-02-03	0
2008-02-04	0
2008-02-05	0
2008-02-06	0	27
2008-02-07	0	33
2008-02-08	0	34
2008-02-09	0	34
2008-02-10	0
2008-02-11	0
2008-02-12	0
2008-02-13	0
2008-02-14	0
2008-02-15	0
2008-02-16	0
2008-02-17	0	9
2008-02-18	0
2008-02-19	0
2008-02-20	0
2008-02-21	0
2008-02-22	0	16
2008-02-23	0	16
2008-02-24	0	15
2008-02-25	0	21
2008-02-26	0	22
2008-02-27	0
2008-02-28	0
2008-02-29	0
2008-03-01	0	31
2008-03-02	0	30
2008-03-03	0	31
2008-03-04	0	31
2008-03-05	0
2008-03-06	0
2008-03-07	0
2008-03-08	0
2008-03-09	0
2008-03-10	0
2008-03-11	0
2008-03-12	0
2008-03-13	0	97
2008-03-14	0	99
2008-03-15	0	99
2008-03-16	0	99
2008-03-17	0	100
2008-03-18	0	100
2008-03-19	0	100
2008-03-20	0	100
2008-03-21	0	100
2008-03-22	0	99
2008-03-23	0
2008-03-24	0
2008-03-25	0	95
2008-03-26	0	96
2008-03-27	0	99
2008-03-28	0	100
2008-03-29	0	100
2008-03-30	0	100
2008-03-31	0
2008-04-01	0	100
2008-04-02	0	100
2008-04-03	0	100
2008-04-04	0	100
2008-04-05	0	100
2008-04-06	0	100
2008-04-07	0
2008-04-08	0
2008-04-09	0
2008-04-10	0
2008-04-11	0	100
2008-04-12	0	99
2008-04-13	0	99
2008-04-14	0
2008-04-15	0
2008-12-01	0	98
2008-12-02	0	99
2008-12-03	0	100
2008-12-04	0	98
2008-12-05	0	98
2008-12-06	0	98
2008-12-07	0	99
2008-12-08	0	99
2008-12-09	0	99
2008-12-10	0	96
2008-12-11	0	98
2008-12-12	0	98
2008-12-13	0	98
2008-12-14	0
2008-12-15	0
2008-12-16	0	93
2008-12-17	0	93
2008-12-18	0	93
2008-12-19	0	92
2008-12-20	0	93
2008-12-21	0	91
2008-12-22	0	92
2008-12-23	0	89
2008-12-24	0	89
2008-12-25	0	90
2008-12-26	0	90
2008-12-27	0	87
2008-12-28	0	87
2008-12-29	0	88
2008-12-30	0
2008-12-31	0	81
2009-01-01	0	81
2009-01-02	0	82
2009-01-03	0	81
2009-01-04	0	81
2009-01-05	0	77
2009-01-06	0	77
2009-01-07	0	72
2009-01-08	0	69
2009-01-09	0	66
2009-01-10	0	67
2009-01-11	0	66
2009-01-12	0	51
2009-01-13	0	49
2009-01-14	0	35
2009-01-15	0	38
2009-01-16	0	36
2009-01-17	0	36
2009-01-18	0	31
2009-01-19	0
2009-01-20	0
2009-01-21	0	14
2009-01-22	0	19
2009-01-23	0	15
2009-01-24	0	18
2009-01-25	0	22
2009-01-26	0
2009-01-27	0
2009-01-28	0
2009-01-29	0	12
2009-01-30	0	14
2009-01-31	0
2009-02-01	0
2009-02-02	0
2009-02-03	0	2
2009-02-04	0	3
2009-02-05	0
2009-02-06	0	7
2009-02-07	0	7
2009-02-08	0	6
2009-02-09	27	5
2009-02-10	46	2
2009-02-11	53	0.1
2009-02-12	53	0.1
2009-02-13	53
2009-02-14	53
2009-02-15	53
2009-02-16	57	0.1
2009-02-17	57	0.1
2009-02-18	57
2009-02-19	74
2009-02-20	74
2009-02-21	95
2009-02-22	100
2009-02-23	100
2009-02-24	100
2009-02-25	100
2009-02-26	100
2009-02-27	100	26
2009-02-28	100	27
2009-03-01	100	27
2009-03-02	100
2009-03-03	100
2009-03-04	100
2009-03-05	100
2009-03-06	100
2009-03-07	100
2009-03-08	100
2009-03-09	100
2009-03-10	75
2009-03-11	75
2009-03-12	35
2009-03-13	7
2009-03-14	7
2009-03-15	7
2009-03-16	7
2009-03-17	2	94
2009-03-18	2	97
2009-03-19	0	96
2009-03-20	0	99
2009-03-21	0	99
2009-03-22	0	100
2009-03-23	0	100
2009-03-24	0	100
2009-03-25	0	100
2009-03-26	0	100
2009-03-27	0	100
2009-03-28	0	98
2009-03-29	0	99
2009-03-30	0	100
2009-03-31	0	100
2009-04-01	0	100
2009-04-02	0	100
2009-04-03	0	100
2009-04-04	0	99
2009-04-05	0	99
2009-04-06	0	100
2009-04-07	0	99
2009-04-08	0	100
2009-04-09	0	100
2009-04-10	0	100
2009-04-11	0	100
2009-04-12	0	100
2009-04-13	0	100
2009-04-14	0
2009-04-15	0
2009-12-01	0	84
2009-12-02	0	84
2009-12-03	0	83
2009-12-04	0	79
2009-12-05	0	77
2009-12-06	0	77
2009-12-07	0	77
2009-12-08	0	77
2009-12-09	0	76
2009-12-10	0
2009-12-11	0
2009-12-12	0	64
2009-12-13	0	64
2009-12-14	0
2009-12-15	0
2009-12-16	0	51
2009-12-17	0
2009-12-18	0
2009-12-19	0
2009-12-20	0	22
2009-12-21	0	21
2009-12-22	0	24
2009-12-23	0
2009-12-24	0
2009-12-25	0
2009-12-26	0
2009-12-27	0	18
2009-12-28	0	16
2009-12-29	0	17
2009-12-30	0
2009-12-31	0
2010-01-01	0
2010-01-02	0
2010-01-03	0	5
2010-01-04	0	8
2010-01-05	0	7
2010-01-06	0	8
2010-01-07	0
2010-01-08	0	13
2010-01-09	0	12
2010-01-10	0	12
2010-01-11	0	11
2010-01-12	0	8
2010-01-13	0
2010-01-14	0
2010-01-15	0	15
2010-01-16	0	15
2010-01-17	0	13
2010-01-18	0	14
2010-01-19	0	18
2010-01-20	0	19
2010-01-21	0	19
2010-01-22	0
2010-01-23	0
2010-01-24	0	11
2010-01-25	0
2010-01-26	0
2010-01-27	0
2010-01-28	0
2010-01-29	0
2010-01-30	0
2010-01-31	0	8
2010-02-01	5	6
2010-02-02	5	4
2010-02-03	32	3
2010-02-04	26	3
2010-02-05	30	3
2010-02-06
2010-02-07	100	5
2010-02-08	100	2
2010-02-09	100	3
2010-02-10	100	9
2010-02-11	100	11
2010-02-12	100
2010-02-13	100
2010-02-14	100
2010-02-15	100
2010-02-16	100
2010-02-17	97
2010-02-18	100
2010-02-19	100
2010-02-20	100
2010-02-21	100
2010-02-22	100
2010-02-23	88
2010-02-24	88	14
2010-02-25	88	9
2010-02-26	88
2010-02-27	100
2010-02-28	100
2010-03-01	100	6
2010-03-02	100
2010-03-03	100
2010-03-04	100
2010-03-05	100
2010-03-06	100
2010-03-07	100
2010-03-08	100
2010-03-09	100
2010-03-10	100
2010-03-11	100
2010-03-12	100	29
2010-03-13	91
2010-03-14	91	67
2010-03-15	91	70
2010-03-16	78
2010-03-17	78
2010-03-18	78
2010-03-19	78
2010-03-20	78
2010-03-21	78	78
2010-03-22	78
2010-03-23	50
2010-03-24	38
2010-03-25
2010-03-26	2	96
2010-03-27	0	99
2010-03-28	0	100
2010-03-29	0	99
2010-03-30	0	99
2010-03-31	0	100
2010-04-01	0	100
2010-04-02	0	100
2010-04-03	0	100
2010-04-04	0	100
2010-04-05	0	100
2010-04-06	0	100
2010-04-07	0	100
2010-04-08	0	100
2010-04-09	0	100
2010-04-10	0	100
2010-04-11	0	100
2010-04-12	0	100
2010-04-13	0	100
2010-04-14	0	100
2010-04-15	0
2010-12-01	0	100
2010-12-02	0	100
2010-12-03	0	95
2010-12-04	0	91
2010-12-05	0	86
2010-12-06	0	78
2010-12-07	0	70
2010-12-08	0	68
2010-12-09	0	66
2010-12-10	0	66
2010-12-11	0	64
2010-12-12	0	64
2010-12-13	0	64
2010-12-14	0	60
2010-12-15	0	60
2010-12-16	0	59
2010-12-17	0	62
2010-12-18	0	61
2010-12-19	0
2010-12-20	0	67
2010-12-21	0	63
2010-12-22	0	64
2010-12-23	0	64
2010-12-24	0	66
2010-12-25	0	63
2010-12-26	0
2010-12-27	0
2010-12-28	0
2010-12-29	0
2010-12-30	0
2010-12-31	0	54
2011-01-01	0	51
2011-01-02	0	47
2011-01-03	0
2011-01-04	0	36
2011-01-05	0	37
2011-01-06	0
2011-01-07	0	17
2011-01-08	0	14
2011-01-09	0	16
2011-01-10	0	15
2011-01-11	0	12
2011-01-12	0	6
2011-01-13	0	5
2011-01-14	0	2
2011-01-15	0	0.1
2011-01-16	0	0.1
2011-01-17	0	2
2011-01-18	0	1
2011-01-19	0	0.1
2011-01-20	0	1
2011-01-21	0	1
2011-01-22	0	2
2011-01-23	0
2011-01-24	0	2
2011-01-25	0	1
2011-01-26	0	0.1
2011-01-27	0	0.1
2011-01-28	2	0.1
2011-01-29	2	0.1
2011-01-30
2011-01-31
2011-02-01
2011-02-02	65	0.1
2011-02-03	65	2
2011-02-04	100
2011-02-05	100	4
2011-02-06	100	0.1
2011-02-07	45	0.1
2011-02-08	65	0.1
2011-02-09	100	2
2011-02-10	57	3
2011-02-11		0.1
2011-02-12	89	0.1
2011-02-13	97	0.1
2011-02-14	68	0.1
2011-02-15	100	0.1
2011-02-16	87	0.1
2011-02-17	87	0.1
2011-02-18	99	4
2011-02-19	99	5
2011-02-20	99	8
2011-02-21	99
2011-02-22	99
2011-02-23	100
2011-02-24	100
2011-02-25	100
2011-02-26	76
2011-02-27	76	0.1
2011-02-28	76	9
2011-03-01	76
2011-03-02	76	2
2011-03-03	84	0.1
2011-03-04	92
2011-03-05	68
2011-03-06	68
2011-03-07	68	0.1
2011-03-08	52	0.1
2011-03-09	100	0.1
2011-03-10	100	0.1
2011-03-11	100	0.1
2011-03-12	100	0.1
2011-03-13	100
2011-03-14	100
2011-03-15	100
2011-03-16	100
2011-03-17	100
2011-03-18	100
2011-03-19	100
2011-03-20	100
2011-03-21	100
2011-03-22	100
2011-03-23	100
2011-03-24	100	63
2011-03-25	94	75
2011-03-26	53	79
2011-03-27	39	84
2011-03-28	39	85
2011-03-29	39	92
2011-03-30	39	93
2011-03-31	39	93
2011-04-01	3	90
2011-04-02	0
2011-04-03	0	95
2011-04-04	0
2011-04-05	0	98
2011-04-06	0	99
2011-04-07	0
2011-04-08	0
2011-04-09	0	99
2011-04-10	0	99
2011-04-11	0
2011-04-12	0
2011-04-13	0
2011-04-14	0
2011-04-15	0
2011-12-01	0
2011-12-02	0
2011-12-03	0
2011-12-04	0	98
2011-12-05	0	98
2011-12-06	0	98
2011-12-07	0	96
2011-12-08	0	96
2011-12-09	0	93
2011-12-10	0	93
2011-12-11	0	93
2011-12-12	0	92
2011-12-13	0	90
2011-12-14	0	89
2011-12-15	0	87
2011-12-16	0	86
2011-12-17	0	83
2011-12-18	0	78
2011-12-19	0	71
2011-12-20	0	70
2011-12-21	0	70
2011-12-22	0	71
2011-12-23	0	72
2011-12-24	0	69
2011-12-25	0	65
2011-12-26	0	63
2011-12-27	0	63
2011-12-28	0	62
2011-12-29	0	59
2011-12-30	0	58
2011-12-31	0	60
2012-01-01	0	52
2012-01-02	0
2012-01-03	0
2012-01-04	0	36
2012-01-05	0	33
2012-01-06	0	34
2012-01-07	0	33
2012-01-08	0	35
2012-01-09	0	33
2012-01-10	0	32
2012-01-11	0	32
2012-01-12	0	31
2012-01-13	0	31
2012-01-14	0	30
2012-01-15	0
2012-01-16	0
2012-01-17	0
2012-01-18	0
2012-01-19	0
2012-01-20	0
2012-01-21	0
2012-01-22	0
2012-01-23	0
2012-01-24	0
2012-01-25	0	0.1
2012-01-26	0	0.1
2012-01-27	0	0.1
2012-01-28	0	0.1
2012-01-29	0	0.1
2012-01-30	0	9
2012-01-31	0	7
2012-02-01	0	8
2012-02-02	0	8
2012-02-03	0	9
2012-02-04	0	9
2012-02-05	0
2012-02-06	0	12
2012-02-07	0	13
2012-02-08	0	13
2012-02-09	0	15
2012-02-10	0
2012-02-11	0
2012-02-12	0
2012-02-13	0	7
2012-02-14	0
2012-02-15	0	6
2012-02-16	0	9
2012-02-17	0
2012-02-18	0
2012-02-19	0
2012-02-20	0
2012-02-21	0	0.1
2012-02-22	0	0.1
2012-02-23	0	0.1
2012-02-24	0	0.1
2012-02-25	0	0.1
2012-02-26	0	0.1
2012-02-27	0	3
2012-02-28	25	5
2012-02-29	28	5
2012-03-01	3
2012-03-02	25
2012-03-03	25
2012-03-04	45
2012-03-05	48
2012-03-06	48
2012-03-07	41
2012-03-08	41	47
2012-03-09	43	49
2012-03-10
2012-03-11	0	51
2012-03-12	0	51
2012-03-13	0	56
2012-03-14	0	58
2012-03-15	0	65
2012-03-16	0	67
2012-03-17	0	68
2012-03-18	0	73
2012-03-19	0
2012-03-20	0
2012-03-21	21	97
2012-03-22	21	99
2012-03-23	21	100
2012-03-24	21	100
2012-03-25	0	100
2012-03-26	0	100
2012-03-27	0	98
2012-03-28	0	99
2012-03-29	0	98
2012-03-30	0	99
2012-03-31	0	99
2012-04-01	0	100
2012-04-02	0	100
2012-04-03	0	100
2012-04-04	0	100
2012-04-05	0	100
2012-04-06	0	100
2012-04-07	0	100
2012-04-08	0	100
2012-04-09	0	100
2012-04-10	0	100
2012-04-11	0	100
2012-04-12	0	100
2012-04-13	0	100
2012-04-14	0	100
2012-04-15	0	100
2012-12-01	0	100
2012-12-02	0	100
2012-12-03	0	100
2012-12-04	0	100
2012-12-05	0	100
2012-12-06	0	100
2012-12-07	0
2012-12-08	0
2012-12-09	0
2012-12-10	0
2012-12-11	0
2012-12-12	0
2012-12-13	0
2012-12-14	0
2012-12-15	0
2012-12-16	0	93
2012-12-17	0	93
2012-12-18	0	91
2012-12-19	0	91
2012-12-20	0	92
2012-12-21	0	86
2012-12-22	0	86
2012-12-23	0	84
2012-12-24	0	87
2012-12-25	0
2012-12-26	0
2012-12-27	0	71
2012-12-28	0	70
2012-12-29	0	66
2012-12-30	0	67
2012-12-31	0	67
2013-01-01	0	60
2013-01-02	0	59
2013-01-03	0	54
2013-01-04	0
2013-01-05	0	44
2013-01-06	0	39
2013-01-07	0	36
2013-01-08	0	28
2013-01-09	0	19
2013-01-10	0	18
2013-01-11	0	16
2013-01-12	0
2013-01-13	0	17
2013-01-14	0	15
2013-01-15	0	16
2013-01-16	0	15
2013-01-17	0	15
2013-01-18	0
2013-01-19	0
2013-01-20	0
2013-01-21	0
2013-01-22	0	7
2013-01-23	0	5
2013-01-24	0	4
2013-01-25	0	5
2013-01-26	0	5
2013-01-27	0	3
2013-01-28	0	3
2013-01-29	0	3
2013-01-30	0	8
2013-01-31	0	7
2013-02-01	0
2013-02-02	0
2013-02-03	0
2013-02-04	0
2013-02-05	0
2013-02-06	0
2013-02-07	0
2013-02-08	0
2013-02-09	0
2013-02-10	0
2013-02-11	0
2013-02-12	0
2013-02-13	0
2013-02-14	0	6
2013-02-15	0	0.1
2013-02-16	0	0.1
2013-02-17	0	0.1
2013-02-18	0	0.1
2013-02-19	0	0.1
2013-02-20	0	0.1
2013-02-21	0	0.1
2013-02-22	0	3
2013-02-23	0	4
2013-02-24	0	4
2013-02-25	0
2013-02-26	0
2013-02-27	0
2013-02-28	0
2013-03-01	0	8
2013-03-02	0
2013-03-03	3
2013-03-04	3	11
2013-03-05	3	9
2013-03-06	3	12
2013-03-07	3
2013-03-08	1
2013-03-09	1
2013-03-10	1
2013-03-11	1
2013-03-12	1
2013-03-13	1	43
2013-03-14	1	49
2013-03-15	1	79
2013-03-16	1	91
2013-03-17	1	93
2013-03-18	1	94
2013-03-19	0	90
2013-03-20	0	93
2013-03-21	0	99
2013-03-22	0	100
2013-03-23	0	100
2013-03-24	0	100
2013-03-25	0	100
2013-03-26	0	100
2013-03-27	0	99
2013-03-28	0	100
2013-03-29	0	100
2013-03-30	0	100
2013-03-31	0	100
2013-04-01	0	100
2013-04-02	0	100
2013-04-03	0	100
2013-04-04	0
2013-04-05	0	98
2013-04-06	0	100
2013-04-07	0	100
2013-04-08	0	100
2013-04-09	0	100
2013-04-10	0	100
2013-04-11	0	100
2013-04-12	0	100
2013-04-13	0	100
2013-04-14	0
2013-04-15	0
2013-12-01	0	92
2013-12-02	0	91
2013-12-03	0	91
2013-12-04	0	88
2013-12-05	0	88
2013-12-06	0	91
2013-12-07	0	88
2013-12-08	0	82
2013-12-09	0	83
2013-12-10	0	81
2013-12-11	0	81
2013-12-12	0	80
2013-12-13	0	77
2013-12-14	0	80
2013-12-15	0
2013-12-16	0
2013-12-17	0	69
2013-12-18	0	62
2013-12-19	0
2013-12-20	0
2013-12-21	0
2013-12-22	0
2013-12-23	0	36
2013-12-24	0	39
2013-12-25	0	37
2013-12-26	0	39
2013-12-27	0	40
2013-12-28	0	41
2013-12-29	0	39
2013-12-30	0	41
2013-12-31	0	46
2014-01-01	0	41
2014-01-02	0	41
2014-01-03	0	40
2014-01-04	0	39
2014-01-05	0	36
2014-01-06	0	29
2014-01-07	0	27
2014-01-08	0	26
2014-01-09	0	26
2014-01-10	0	20
2014-01-11	0	19
2014-01-12	0	19
2014-01-13	0
2014-01-14	0
2014-01-15	0	9
2014-01-16	0	7
2014-01-17	0	9
2014-01-18	0
2014-01-19	0
2014-01-20	0
2014-01-21	0
2014-01-22	6	0.1
2014-01-23	11	0.1
2014-01-24
2014-01-25
2014-01-26
2014-01-27
2014-01-28	43	0.1
2014-01-29	51	0.1
2014-01-30	74	0.1
2014-01-31	100	0.1
2014-02-01	100	0.1
2014-02-02	100	0.1
2014-02-03	100	0.1
2014-02-04	100
2014-02-05	100
2014-02-06	100	0.1
2014-02-07	100	0.1
2014-02-08	100	0.1
2014-02-09	100	0.1
2014-02-10	100	0.1
2014-02-11	100	0.1
2014-02-12	100	0.1
2014-02-13	100	4
2014-02-14	100
2014-02-15	100
2014-02-16	100
2014-02-17	100
2014-02-18	100
2014-02-19	100	0.1
2014-02-20	100	0.1
2014-02-21	100	0.1
2014-02-22	100	0.1
2014-02-23	100
2014-02-24	100
2014-02-25	100
2014-02-26	100
2014-02-27	100	0.1
2014-02-28	100	0.1
2014-03-01	100	0.1
2014-03-02	100	0.1
2014-03-03	100	3
2014-03-04	100	4
2014-03-05	100	3
2014-03-06	100	0.1
2014-03-07	100	0.1
2014-03-08	100	0.1
2014-03-09	100
2014-03-10	100
2014-03-11	100	11
2014-03-12	100	12
2014-03-13	100
2014-03-14	98	38
2014-03-15	100
2014-03-16	100
2014-03-17	100
2014-03-18	100
2014-03-19	100	53
2014-03-20	100	51
2014-03-21		59
2014-03-22	0	76
2014-03-23	0	77
2014-03-24		79
2014-03-25	100
2014-03-26	99
2014-03-27	100	81
2014-03-28
2014-03-29
2014-03-30	0	96
2014-03-31	0	99
2014-04-01	0	100
2014-04-02	0	100
2014-04-03	0	100
2014-04-04	0	100
2014-04-05	0	100
2014-04-06	0	100
2014-04-07	0	100
2014-04-08	0	100
2014-04-09	0	100
2014-04-10	0	100
2014-04-11	0	100
2014-04-12	0	100
2014-04-13	0	100
2014-04-14	0	100
2014-04-15	0	100
2014-12-01	0	100
2014-12-02	0	100
2014-12-03	0	100
2014-12-04	0	100
2014-12-05	0	100
2014-12-06	0	100
2014-12-07	0	100
2014-12-08	0	100
2014-12-09	0	100
2014-12-10	0	100
2014-12-11	0	100
2014-12-12	0	100
2014-12-13	0	98
2014-12-14	0	99
2014-12-15	0	99
2014-12-16	0	99
2014-12-17	0	99
2014-12-18	0	99
2014-12-19	0	98
2014-12-20	0	96
2014-12-21	0	96
2014-12-22	0	98
2014-12-23	0	95
2014-12-24	0	94
2014-12-25	0	94
2014-12-26	0	90
2014-12-27	0	91
2014-12-28	0	92
2014-12-29	0	90
2014-12-30	0	90
2014-12-31	0	89
2015-01-01	0	90
2015-01-02	0	90
2015-01-03	0	88
2015-01-04	0	89
2015-01-05	0	92
2015-01-06	0
2015-01-07	0
2015-01-08	0
2015-01-09	0
[truncated: 1,323 more rows]
